# Supplementary material for: Diacylglycerol kinase and phospholipase D inhibitors alter the cellular lipidome and endosomal sorting towards the Golgi apparatus
Source: Cell Mol Life Sci. 2020 May 23;78(3):985–1009. doi: 10.1007/s00018-020-03551-6 (PMC7897626; doi:10.1007/s00018-020-03551-6)
Supplement: Supplementary file 2 — Supplementary file2 (XLSX 377 kb) [file 18_2020_3551_MOESM2_ESM.xlsx]

## Sheet: pmol
Supplementary Table A1. LIPID CONCENTRATIONS PER SAMPLE (pmol)
The acquired lipidomics data have been checked and the minor species have been removed based on these criteria:
1)	Kept only species that were (i) above 0 in at least 9 samples and (ii) were above 0 in both biological replicates in at least 2 conditions. Removed those that do not fulfill these requirements.
2)	Removed all species in the whole sample if there was a clear misdetection (completely different species distribution compared to the rest of the samples). These cells were marked with “#” and were not use for further quantification. The biological parallels of such samples were then used for total lipid quantification.
3)	The species that were detected as 0 were marked with “ND”, meaning they were bellow noise threshold during the MS analysis and thus could not be accurately quantified.
							pmol
							CAY10594_1h		CAY10594_3h		DMSO_1h		DMSO_3h		R59022_1h		R59022_3h		R59022andCAY105941_1h		R59022andCAY105941_3h
							Exp1	Exp2	Exp1	Exp2	Exp1	Exp2	Exp1	Exp2	Exp1	Exp2	Exp1	Exp2	Exp1	Exp2	Exp1	Exp2
							A3	B3	A7	B7	A1	B1	A5	B5	A2	B2	A6	B6	A4	B4	A8	B8
class	feature	structuralcategory	functio0lcategory	totallength	totaldb	totaloh	CAY105941h	CAY105941h	CAY105943h	CAY105943h	DMSO1h	DMSO1h	DMSO3h	DMSO3h	R590221h	R590221h	R590223h	R590223h	R59022andCAY105941h	R59022andCAY105941h	R59022andCAY105943h	R59022andCAY105943h
CE	CE 16:0;0	STE	STO	16	0	0	26.5779	14.1985	16.9423	11.8754	23.5883	10.9564	14.589	8.48933	23.2553	12.0275	15.8639	7.25452	25.7813	12.0466	15.8078	# 35.43
	CE 16:1;0	STE	STO	16	1	0	12.7364	6.83268	8.26842	7.01509	11.5546	6.45439	7.4069	ND	13.1097	4.89214	10.0601	ND	14.4564	5.1985	6.53229	# 56.91
	CE 18:1;0	STE	STO	18	1	0	122.873	65.6168	83.256	68.4186	117.946	63.0826	81.1569	63.6976	115.725	59.5875	83.091	44.2253	119.935	55.3763	72.9885	# 64.60
	CE 20:1;0	STE	STO	20	1	0	14.1359	ND	7.05361	8.52664	13.5479	8.2073	11.6501	7.36202	11.5942	6.428	10.0103	ND	12.1076	6.75365	ND	# 8.70
	CE 22:5;0	STE	STO	22	5	0	18.2203	15.054	12.5801	12.2814	20.3097	15.6195	12.067	14.2829	17.9868	13.0276	11.6218	8.40735	16.048	12.7295	9.67434	# 8.99
	CE 22:6;0	STE	STO	22	6	0	30.6877	19.5299	24.1341	24.4049	29.7807	21.1998	21.6056	26.1488	27.3013	21.3632	21.9103	15.3115	29.4921	17.9109	15.3661	# 14.44
Cer	Cer 32:1;2	SL	MEM	32	1	2	0.291735	0.245605	0.222499	0.23561	0.284199	0.211229	0.146305	0.18653	0.335157	0.22725	0.292665	0.187648	0.333482	0.246901	0.323932	0.401436
	Cer 34:0;2	SL	MEM	34	0	2	0.492807	0.32825	0.46555	0.505302	0.413956	0.270016	0.297322	0.338839	0.64256	0.400292	0.689329	0.475338	0.684226	0.467289	0.706011	0.702828
	Cer 34:2;2	SL	MEM	34	2	2	0.280649	0.269837	0.281913	0.272103	0.338624	0.214535	0.148154	0.220062	0.429536	0.263054	0.417579	0.249906	0.440978	0.311352	0.374588	0.444465
	Cer 40:1;1	SL	MEM	40	1	1	0.256368	0.178348	ND	ND	0.184474	0.129983	ND	0.156216	0.229389	ND	0.167855	0.134425	0.169576	0.12297	0.16406	0.198773
	Cer 40:1;2	SL	MEM	40	1	2	1.50641	0.877822	0.765479	0.775642	1.26422	0.84713	0.635393	0.569948	1.64466	0.873253	1.25488	0.746359	1.86853	1.19301	1.5842	1.27762
	Cer 40:2;2	SL	MEM	40	2	2	0.797923	0.425024	0.493349	0.484386	0.844259	0.512081	0.435575	0.432935	0.855424	0.476799	0.668656	0.375774	1.05899	0.647054	0.876975	0.777037
	Cer 42:1;1	SL	MEM	42	1	1	0.434767	0.242343	0.364596	0.394471	0.39391	0.260485	0.3901	0.333156	0.420773	0.247227	0.402575	0.251348	0.40429	0.301619	0.347823	0.288304
	Cer 42:1;2	SL	MEM	42	1	2	4.02949	2.36746	3.12023	2.84214	3.70113	2.42595	2.20706	2.13594	4.11651	2.40407	3.18968	1.91048	4.45972	2.74061	3.39903	2.79038
	Cer 42:2;1	SL	MEM	42	2	1	0.632407	0.418124	0.661209	0.596665	0.603401	0.476058	0.568491	0.616987	0.640714	0.424254	0.639842	0.452193	0.611961	0.460458	0.614332	0.448878
	Cer 42:2;2	SL	MEM	42	2	2	7.02504	4.07549	4.62985	4.47003	7.04612	4.34763	3.98616	4.09042	7.28643	4.18175	5.81015	3.30724	9.16972	5.16108	7.56266	6.05546
	Cer 44:2;2	SL	MEM	44	2	2	0.302915	0.165114	0.222837	0.242355	0.274689	0.121962	ND	0.192847	0.332926	0.171571	0.270208	0.165458	0.337398	0.213723	0.274938	0.213639
CL	CL 66:4;0	GPL	MEM	66	4	0	1.81319	ND	1.88043	1.87225	1.76882	0.925935	# ND	ND	1.53398	0.854214	1.88274	0.815741	2.03305	1.07378	1.38451	1.06536
	CL 68:2;0	GPL	MEM	68	2	0	2.07168	2.95261	4.28342	3.45801	2.68346	1.33847	# 12.49	3.71765	3.78254	0.798098	1.85773	1.15217	2.66882	1.02357	1.12035	0.474011
	CL 68:4;0	GPL	MEM	68	4	0	5.014	3.28047	4.57415	4.78649	5.14601	3.13106	# ND	3.27415	4.61529	2.83142	5.0084	2.97799	4.52717	3.47643	4.06531	3.59605
	CL 68:5;0	GPL	MEM	68	5	0	5.27212	3.54608	4.57821	5.28599	6.05526	3.34732	# 9.54	4.45766	5.13219	2.91845	4.93513	3.05171	4.79509	3.07035	3.43695	3.42608
	CL 68:6;0	GPL	MEM	68	6	0	1.60139	ND	ND	0.982632	ND	0.937698	# ND	ND	1.57529	0.92334	1.54196	0.646715	1.16063	0.83003	1.10164	0.934742
	CL 70:2;0	GPL	MEM	70	2	0	0.908841	0.837165	ND	ND	1.84916	ND	# 4.53	1.78167	1.41035	0.615779	0.941201	ND	ND	0.729546	0.866718	0.722389
	CL 70:4;0	GPL	MEM	70	4	0	5.26019	4.15646	4.24375	5.87948	4.92345	3.46946	# ND	2.34343	5.45829	3.3849	5.65842	3.52654	5.42445	3.52527	5.04158	4.33456
	CL 70:5;0	GPL	MEM	70	5	0	13.4805	8.24868	12.0381	13.0326	13.2276	8.47808	# 10.84	10.2172	13.2768	8.20748	12.2149	7.60712	12.1975	8.19312	9.39395	8.69054
	CL 70:6;0	GPL	MEM	70	6	0	8.47852	4.58635	7.53864	7.57512	9.11546	5.49082	# 8.24	7.51791	7.98431	4.40939	7.76878	4.18429	7.93061	5.21127	5.41395	4.98081
	CL 70:7;0	GPL	MEM	70	7	0	2.56462	1.27239	1.73734	2.04992	2.31451	1.2021	# ND	1.63851	2.37917	1.24904	1.92095	1.15495	2.09517	1.44538	1.22898	1.47143
	CL 72:6;0	GPL	MEM	72	6	0	14.5187	8.30306	11.1258	14.6516	13.2473	8.74141	# 11.73	12.2714	12.3359	8.35704	13.2477	8.67319	11.9064	9.02201	9.62097	9.31956
	CL 72:7;0	GPL	MEM	72	7	0	6.0958	4.24614	5.6447	7.11168	6.43358	3.51623	# 6.13	6.03914	6.58758	3.86597	5.99431	3.97879	5.49381	4.25283	4.70278	4.36971
	CL 72:8;0	GPL	MEM	72	8	0	2.06597	1.20311	ND	1.86878	1.60506	1.14714	# ND	1.9328	1.59263	1.20055	1.94598	1.08444	1.65197	1.51495	1.59917	1.44247
	CL 74:6;0	GPL	MEM	74	6	0	1.64194	2.07022	1.7673	ND	ND	0.7928	# 5.21	2.64612	1.94254	0.768958	1.74676	1.2693	0.935876	1.04151	1.26205	1.10702
	CL 74:8;0	GPL	MEM	74	8	0	1.71155	1.47311	ND	4.4046	ND	1.26214	# ND	1.90158	2.9098	1.2654	1.61719	1.71722	1.21687	1.33339	1.67664	1.6368
	CL 74:9;0	GPL	MEM	74	9	0	2.86324	1.9362	4.20868	3.70938	5.1266	1.43902	# ND	2.64072	2.21558	1.34341	2.71694	1.7583	3.31735	2.0464	1.62917	1.79732
DAG	DAG 14:0;0-16:0;0	GL	MEM	30	0	0	4.27258	3.98752	3.56624	3.6662	3.41705	2.20973	ND	ND	3.45754	2.38336	3.00821	1.99745	4.55672	3.39327	2.79673	2.99356
	DAG 14:0;0-18:1;0	GL	MEM	32	1	0	2.1953	1.34785	1.9707	1.69044	1.4313	0.934737	1.10689	1.20723	1.69271	1.18822	1.62481	1.03134	2.66147	1.76723	1.87741	2.0762
	DAG 16:0;0-16:0;0	GL	MEM	32	0	0	16.8854	12.8494	17.8053	13.9436	10.3757	ND	ND	ND	12.4153	ND	ND	ND	16.8876	11.3494	14.5557	12.4468
	DAG 16:0;0-16:1;0	GL	MEM	32	1	0	7.00625	4.25884	6.01076	5.03514	5.0525	3.25483	3.90588	3.97364	5.34605	3.30208	4.81061	3.04852	7.52674	4.93823	5.26463	6.29794
	DAG 16:0;0-18:1;0	GL	MEM	34	1	0	34.7884	23.702	32.9014	26.2823	22.4207	14.6732	17.7693	15.6833	26.415	17.4389	20.7741	13.2193	33.3359	22.519	26.927	21.2006
	DAG 16:0;0-18:2;0	GL	MEM	34	2	0	2.43706	1.85356	2.28426	1.86883	1.55601	ND	1.17837	1.11946	1.91772	ND	1.68956	1.00338	2.1684	1.67479	2.11626	2.30933
	DAG 16:0;0-20:1;0	GL	MEM	36	1	0	2.69913	2.11012	2.39246	2.13199	1.89803	ND	1.28997	1.11831	2.74998	1.58347	1.63976	1.08154	2.7114	1.78556	2.01382	1.6183
	DAG 16:0;0-20:2;0	GL	MEM	36	2	0	0.645146	0.699575	0.599459	0.503228	0.375753	0.265528	0.217364	0.17044	0.457173	0.34982	0.324324	0.220827	0.563239	0.671897	0.540077	0.698831
	DAG 16:0;0-20:3;0	GL	MEM	36	3	0	0.9058	0.606767	0.636303	ND	ND	ND	ND	ND	0.543168	ND	0.525038	ND	0.762148	0.77243	0.797672	0.970369
	DAG 16:1;0-18:0;0	GL	MEM	34	1	0	1.52693	1.11147	1.39154	1.20312	0.917275	0.570783	0.725243	0.640508	1.02936	0.761354	0.871577	0.546741	1.50509	1.13669	1.19215	1.06479
	DAG 16:1;0-18:1;0	GL	MEM	34	2	0	3.50764	2.33928	3.31092	2.64723	2.5984	3.20934	2.16786	1.8825	2.89543	4.30392	2.5843	1.4906	3.27594	2.1246	2.63144	3.23397
	DAG 18:0;0-18:1;0	GL	MEM	36	1	0	8.28262	7.09395	6.77618	6.94704	5.35972	4.36563	4.27599	3.87381	6.32844	3.99163	4.97695	3.37387	8.75444	6.05714	5.75072	5.87091
	DAG 18:0;0-18:2;0	GL	MEM	36	2	0	1.29601	ND	0.915752	0.874047	0.843715	0.482984	0.501208	0.664437	0.898975	0.586926	0.738444	0.520393	1.2883	ND	1.05946	1.12465
	DAG 18:0;0-20:4;0	GL	MEM	38	4	0	2.22766	2.00676	3.07592	2.72294	2.66575	ND	ND	1.86264	3.13634	ND	1.87754	ND	3.32092	2.56952	2.05965	2.30427
	DAG 18:1;0-18:1;0	GL	MEM	36	2	0	10.6467	9.47216	9.33174	7.39402	8.61751	5.29848	6.15002	6.00384	8.46009	5.82418	8.20066	5.15486	10.9118	8.68018	8.40728	7.66903
	DAG 18:1;0-18:2;0	GL	MEM	36	3	0	2.56348	1.80023	2.36098	ND	ND	ND	ND	ND	1.8655	ND	2.06769	ND	2.22128	2.1029	1.75064	2.29475
	DAG 18:1;0-20:3;0	GL	MEM	38	4	0	0.589799	0.519589	0.847321	0.67245	0.583962	ND	ND	0.385149	0.954613	ND	0.688725	ND	0.642616	0.696595	0.557494	0.597752
	DAG 18:1;0-20:4;0	GL	MEM	38	5	0	4.67081	1.64274	ND	2.90057	1.82107	ND	ND	ND	1.91807	ND	1.94056	ND	2.1836	1.85665	1.32519	2.80074
HexCer	HexCer 34:1;2	SL	MEM	34	1	2	0.591742	0.387769	0.511127	0.453155	0.529429	0.325564	0.469502	0.290838	0.500314	0.282337	0.437195	ND	0.630076	ND	ND	ND
	HexCer 40:1;2	SL	MEM	40	1	2	1.05544	0.735446	0.960007	0.859601	0.960668	0.60988	0.859686	0.561275	1.10857	0.504081	0.769856	0.475541	0.831742	0.600503	0.636643	0.485895
	HexCer 42:2;2	SL	MEM	42	2	2	2.74786	1.59869	2.53378	1.82528	2.36831	1.46478	2.0063	1.33507	2.22675	1.31963	1.53568	0.803933	2.18071	1.2796	1.50769	0.920057
LPA	LPA 16:2;0	GPL	LYS	16	2	0	1.31254	1.36364	1.19087	1.13285	2.02628	0.580831	4.12859	1.78534	1.90862	0.51403	1.11568	0.567055	0.8549	0.894588	0.7087	0.594312
LPC	LPC 16:0;0	GPL	LYS	16	0	0	4.53994	2.47818	4.2833	3.82908	2.60517	1.93565	2.67135	1.90104	2.87074	2.02998	2.17816	1.51627	3.62926	2.59035	4.12603	3.11605
	LPC 16:1;0	GPL	LYS	16	1	0	0.810168	0.519264	0.70959	0.740217	0.567204	0.495995	0.486686	0.607193	0.669284	0.534631	0.463951	ND	0.805202	0.519594	ND	0.530519
	LPC 18:0;0	GPL	LYS	18	0	0	1.04536	0.599272	1.10973	0.875977	0.685417	ND	0.757778	0.401036	0.659935	ND	0.522796	0.356632	0.773884	0.561349	0.88235	0.735713
	LPC 18:1;0	GPL	LYS	18	1	0	3.15337	1.87364	2.74553	3.13954	2.23098	1.70479	1.89809	1.74335	2.01956	1.64044	1.63353	1.15504	2.87282	2.0458	2.50062	2.16048
LPC-O	LPC O- 16:0;0	GPL	LYS	16	0	0	0.939945	0.387429	1.00903	0.590983	0.477778	ND	0.590658	0.311846	0.476415	ND	ND	ND	0.665207	ND	0.912843	0.422492
	LPC O- 16:1;0	GPL	LYS	16	1	0	0.751697	0.462257	0.663952	0.739946	0.661991	0.445077	0.557465	0.589563	0.682782	0.583616	0.511092	0.357657	0.736632	0.502685	0.627164	0.576241
	LPC O- 18:1;0	GPL	LYS	18	1	0	1.00411	0.66177	1.04681	0.815476	0.79954	0.512824	0.928136	0.521616	0.700039	0.572617	0.621281	0.459392	0.815441	0.622372	0.952355	0.666858
LPE	LPE 16:0;0	GPL	LYS	16	0	0	0.481967	0.247295	0.610049	0.413012	0.238153	0.15418	0.228165	0.188403	0.298655	0.164874	0.268519	0.178394	0.532883	0.244672	0.506219	0.303108
	LPE 18:0;0	GPL	LYS	18	0	0	1.54614	0.764057	2.05689	1.5089	0.729309	0.382	0.845213	0.43123	0.829525	0.404233	0.770012	0.435039	1.38129	0.670693	1.67113	1.08794
	LPE 18:1;0	GPL	LYS	18	1	0	1.07129	0.731408	1.28723	1.14722	0.74851	0.582504	0.770789	0.653243	0.809209	0.620128	0.685829	0.487721	1.04042	0.723662	0.951222	0.820857
	LPE 20:4;0	GPL	LYS	20	4	0	1.20638	1.42049	1.32594	1.6334	1.06289	1.21464	1.26533	1.45587	1.24818	1.36297	1.3062	1.07767	1.4313	1.23301	1.14968	1.29534
	LPE 22:5;0	GPL	LYS	22	5	0	0.25604	0.251587	0.353846	0.32284	ND	0.199178	0.334	0.281281	ND	0.219853	0.284481	0.25685	0.301559	0.189463	ND	0.306999
	LPE 22:6;0	GPL	LYS	22	6	0	0.340442	0.369303	0.484335	0.438454	0.305019	0.331821	0.401634	0.374213	0.348726	0.373114	0.478647	0.314328	0.457534	0.339988	0.340495	0.323442
LPE-O	LPE O- 16:1;0	GPL	LYS	16	1	0	1.30066	0.675014	1.56599	1.19164	0.834708	0.405271	0.877051	0.634888	0.82805	0.426186	0.815442	0.475521	1.15459	0.700606	1.51902	0.909272
	LPE O- 18:1;0	GPL	LYS	18	1	0	0.843904	0.51146	0.819036	0.745748	0.592961	0.342276	0.63094	0.436661	0.612848	0.442059	0.608734	0.355497	0.643724	0.510732	0.825799	0.527499
	LPE O- 18:2;0	GPL	LYS	18	2	0	0.387163	ND	0.419524	0.362842	0.193988	ND	ND	0.198464	ND	ND	0.193366	0.128494	0.279523	0.205037	0.349571	0.296715
LPG	LPG 22:6;0	GPL	LYS	22	6	0	0.503278	0.301834	0.533345	0.561299	ND	0.293543	ND	0.366131	0.488771	0.325275	0.450511	0.311683	0.509422	0.341784	0.405984	0.360937
LPI	LPI 18:0;0	GPL	LYS	18	0	0	1.1771	ND	1.6874	1.42945	ND	0.791459	ND	ND	ND	0.721543	1.15598	0.767063	1.50913	ND	1.26321	1.06425
LPS	LPS 18:1;0	GPL	LYS	18	1	0	1.0465	ND	1.67072	1.41824	ND	ND	ND	ND	ND	0.714024	ND	0.67349	1.22398	0.888465	1.59935	1.05775
PA	PA 14:0;0-18:1;0	GPL	MEM	32	1	0	ND	ND	ND	0.317142	0.219029	0.145542	# ND	ND	0.348474	0.137271	0.243246	0.117643	0.483373	0.241801	0.207692	ND
	PA 16:0;0-16:0;0	GPL	MEM	32	0	0	10.4134	5.30535	5.76572	4.76534	4.61889	2.82929	# ND	4.07911	4.29276	1.80784	2.99518	1.66203	7.53581	3.82334	4.48784	2.83978
	PA 16:0;0-16:1;0	GPL	MEM	32	1	0	2.36884	ND	ND	0.746512	1.35481	0.865267	# ND	1.52914	1.19805	0.566758	1.01622	0.47359	1.58828	0.855687	0.565139	ND
	PA 16:0;0-18:1;0	GPL	MEM	34	1	0	8.71203	3.9102	4.63935	3.95969	4.79399	2.63869	# ND	4.16494	4.952	2.49918	3.5757	2.0878	7.60624	4.18907	3.42107	2.28592
	PA 16:0;0-20:1;0	GPL	MEM	36	1	0	1.12051	ND	0.624308	ND	0.790839	ND	# ND	ND	0.680737	0.332821	0.575081	0.313815	0.992612	0.677706	0.51542	0.462132
	PA 16:1;0-18:0;0	GPL	MEM	34	1	0	0.834646	0.75679	0.772027	0.573952	0.740796	0.403646	# ND	0.713629	0.675969	0.397981	0.619544	0.375102	0.882651	0.577	0.436119	0.47259
	PA 17:0;0-17:1;0	GPL	MEM	34	1	0	0.513083	0.310014	ND	ND	0.297502	0.35714	# ND	0.500255	0.313063	0.265297	0.481119	0.153676	0.518718	0.311914	0.268834	0.275057
	PA 18:0;0-18:1;0	GPL	MEM	36	1	0	2.11951	2.08804	1.18568	1.5532	1.44682	1.22338	# ND	2.09553	1.15975	0.639195	1.01236	0.600366	2.00419	1.53976	0.94574	0.773876
	PA 18:1;0-18:2;0	GPL	MEM	36	3	0	1.47962	ND	1.34414	1.25543	2.33608	0.936267	# ND	1.76788	1.37163	0.583255	1.48093	0.903323	1.81504	1.11629	1.02159	0.835133
PC	PC 12:0;0-16:0;0	GPL	MEM	28	0	0	2.09737	ND	3.3669	2.58585	2.05595	2.25992	2.26609	1.75889	2.03338	2.06006	3.02476	1.60834	2.46627	2.20404	2.66054	ND
	PC 14:0;0-14:0;0	GPL	MEM	28	0	0	2.66441	3.41211	3.54857	2.90172	2.70467	1.88936	2.76834	2.09997	2.21739	1.45093	3.35214	1.38921	2.77533	2.05823	2.63255	5.31946
	PC 14:0;0-16:0;0	GPL	MEM	30	0	0	100.888	65.6265	108.59	101.712	100.529	95.8661	91.8956	88.6381	97.9253	86.7163	108.945	67.0093	104.909	90.6552	93.8545	100.17
	PC 14:0;0-17:0;0	GPL	MEM	31	0	0	3.60434	2.98028	4.08575	4.27296	4.26137	4.23191	3.91494	3.67543	3.73903	4.16635	3.6039	3.23394	4.23737	4.79045	3.6606	5.22415
	PC 14:0;0-17:1;0	GPL	MEM	31	1	0	19.1764	15.2546	21.7141	18.1155	19.561	21.7054	16.2943	17.7237	18.3722	19.8708	19.4955	13.0398	18.0998	20.539	16.9456	20.347
	PC 14:0;0-18:0;0	GPL	MEM	32	0	0	8.83419	7.16004	10.425	10.7339	10.4109	10.8073	9.91931	9.74565	10.2368	10.4171	11.207	7.94324	10.1767	10.4457	9.10248	11.5128
	PC 14:0;0-18:1;0	GPL	MEM	32	1	0	38.0831	25.9974	43.0047	37.8952	38.9252	36.1549	34.8492	34.0701	36.4385	32.016	42.951	26.8898	39.0839	33.4888	35.6124	37.8352
	PC 14:0;0-18:2;0	GPL	MEM	32	2	0	ND	12.1924	18.3359	18.7365	16.6303	20.2385	13.5039	17.8208	21.8486	15.3417	15.7472	14.605	20.9481	9.3975	16.5257	15.6266
	PC 14:0;0-20:1;0	GPL	MEM	34	1	0	1.91035	0.923279	2.46431	1.92835	1.69062	1.60065	2.10644	1.44504	2.33914	1.66873	1.90291	1.18197	2.13265	1.40972	ND	1.68256
	PC 14:0;0-20:3;0	GPL	MEM	34	3	0	0.812196	0.741961	0.482853	1.26337	1.29827	ND	0.642295	1.16202	ND	0.616905	1.26697	ND	1.05062	ND	0.65874	ND
	PC 14:0;0-20:4;0	GPL	MEM	34	4	0	11.2073	8.21138	9.9707	12.7768	10.8515	14.437	10.1153	ND	13.0285	8.9724	9.80656	9.45304	13.3644	7.81236	8.88221	9.79216
	PC 15:0;0-15:0;0	GPL	MEM	30	0	0	4.6932	3.08946	5.15031	4.63668	4.96152	4.52669	4.64328	3.87383	4.34111	4.23755	4.93363	3.15376	4.6819	4.16481	4.32388	4.83031
	PC 15:0;0-16:0;0	GPL	MEM	31	0	0	35.6021	27.4924	37.3064	40.7444	37.3472	42.0272	33.5322	35.5131	35.4509	37.9706	38.4616	26.8795	39.2003	38.036	32.5663	37.504
	PC 15:0;0-16:1;0	GPL	MEM	31	1	0	19.1764	15.2546	21.7141	18.1155	19.561	21.7054	16.2943	17.7237	18.3722	19.8708	19.4955	13.0398	18.0998	20.539	16.9456	20.347
	PC 15:0;0-17:0;0	GPL	MEM	32	0	0	2.90455	2.85814	3.69958	3.89337	3.31989	3.5317	3.25269	2.89717	2.8867	3.30099	3.63848	2.71252	3.22699	3.05618	3.3705	4.15921
	PC 15:0;0-17:1;0	GPL	MEM	32	1	0	5.66631	4.21507	5.99258	6.02345	5.71747	5.94522	5.59547	4.95686	5.94796	4.6207	5.86898	4.24947	6.34539	5.43124	5.19686	5.4436
	PC 15:0;0-18:0;0	GPL	MEM	33	0	0	ND	1.06154	1.20639	1.56266	1.29596	1.51995	1.18329	1.50695	1.39523	1.41625	1.24408	1.1436	ND	1.7499	1.23307	1.43813
	PC 15:0;0-18:1;0	GPL	MEM	33	1	0	26.427	20.7018	29.0381	28.3466	28.9717	32.0199	24.4739	25.9477	27.8491	27.6934	27.689	19.5867	28.4813	28.7442	25.0723	27.4496
	PC 15:0;0-18:2;0	GPL	MEM	33	2	0	9.90268	7.8205	8.40765	12.3263	5.93323	9.99493	7.81629	8.81921	6.92021	6.3292	8.25288	6.52395	8.1664	5.52108	5.69463	11.9222
	PC 15:0;0-20:1;0	GPL	MEM	35	1	0	1.5354	1.1214	1.40142	1.57993	1.76862	1.42204	1.52702	1.39755	1.43845	1.39908	1.67164	1.03513	1.42527	ND	1.23731	1.41772
	PC 15:0;0-20:4;0	GPL	MEM	35	4	0	ND	6.31078	8.36861	8.49541	6.93094	8.60122	6.64347	7.02261	7.66842	ND	ND	7.11364	8.4592	7.94861	ND	9.07781
	PC 15:0;0-22:5;0	GPL	MEM	37	5	0	2.11231	ND	ND	2.00416	ND	2.145	ND	ND	1.87002	2.207	1.97485	1.57003	2.14959	ND	7.68984	2.52671
	PC 15:1;0-16:0;0	GPL	MEM	31	1	0	19.1764	15.2546	21.7141	ND	19.561	21.7054	16.2943	17.7237	18.3722	ND	19.4955	ND	18.0998	ND	16.9456	20.347
	PC 16:0;0-16:0;0	GPL	MEM	32	0	0	209.274	161.051	202.489	222.732	204.761	222.705	181.198	192.607	214.206	214.686	235.54	171.547	225.896	220.773	197.409	238.887
	PC 16:0;0-16:1;0	GPL	MEM	32	1	0	205.997	141.381	213.253	192.912	217.486	204.671	185.758	172.872	202.627	180.687	200.704	124.755	208.892	183.319	175.749	182.42
	PC 16:0;0-16:2;0	GPL	MEM	32	2	0	34.2	19.8382	32.2072	33.0955	34.7426	38.0133	27.7162	29.4738	38.6161	20.0377	23.5479	21.7446	36.7696	14.7351	26.9364	23.2839
	PC 16:0;0-17:1;0	GPL	MEM	33	1	0	58.9472	45.5428	59.5407	62.5109	64.8161	67.6516	55.087	58.8581	62.0398	62.0394	62.8109	46.3616	64.6492	61.7162	52.8892	65.2343
	PC 16:0;0-18:1;0	GPL	MEM	34	1	0	704.545	517.779	724.756	675.609	762.268	749.012	687.003	663.548	730.319	663.386	748.67	489.185	739.17	669.103	627.104	700.723
	PC 16:0;0-18:2;0	GPL	MEM	34	2	0	81.5936	64.8954	77.0878	77.558	84.4142	91.4935	72.47	74.2322	83.0726	82.1588	81.9389	55.6309	84.9028	81.554	70.899	84.1256
	PC 16:0;0-18:3;0	GPL	MEM	34	3	0	3.41573	3.01015	4.25736	3.60247	4.4625	4.81171	3.44832	3.71236	4.21744	3.42291	3.91733	2.94407	4.48383	3.93097	3.44835	3.79122
	PC 16:0;0-19:1;0	GPL	MEM	35	1	0	8.32174	6.81852	8.4633	8.91516	9.26112	10.1817	8.03672	8.43474	8.38124	9.20616	9.83273	6.49144	8.94724	9.38076	7.58327	9.53387
	PC 16:0;0-19:2;0	GPL	MEM	35	2	0	5.83988	5.40691	6.30782	7.5394	5.9367	9.35695	5.37011	7.47829	6.37539	7.24076	6.97806	6.17263	6.51399	7.713	5.7154	9.27145
	PC 16:0;0-20:1;0	GPL	MEM	36	1	0	17.8443	12.929	16.5714	17.1794	19.6588	18.6716	17.3766	16.6574	18.4896	17.1982	19.0814	12.4871	18.0574	16.8723	15.1475	17.4698
	PC 16:0;0-20:2;0	GPL	MEM	36	2	0	10.12	8.06367	9.80639	10.148	11.1039	12.535	9.24247	9.66498	10.3128	10.8649	9.88566	7.9946	10.5865	11.3433	8.42899	11.0269
	PC 16:0;0-20:3;0	GPL	MEM	36	3	0	21.8457	16.9961	19.6769	21.0105	23.4114	28.0775	18.1651	22.7585	21.0832	22.3896	20.3365	14.0991	21.3437	23.2314	16.4233	21.9764
	PC 16:0;0-20:4;0	GPL	MEM	36	4	0	64.5053	56.7494	55.6061	61.2158	68.2004	83.0802	54.1887	64.7573	61.1862	69.8368	58.286	46.5708	64.1143	71.5433	47.9781	60.5627
	PC 16:0;0-20:5;0	GPL	MEM	36	5	0	14.4718	13.4103	13.5025	14.6224	15.7716	18.6908	12.3822	14.327	15.81	15.3176	12.3915	9.25855	15.3857	14.8055	11.6986	12.7996
	PC 16:0;0-22:1;0	GPL	MEM	38	1	0	1.62954	2.75317	1.01532	1.86059	1.6443	1.50072	1.49779	1.31507	2.90507	1.74563	1.2345	1.05392	1.69687	1.67127	1.68576	1.95248
	PC 16:0;0-22:2;0	GPL	MEM	38	2	0	1.1533	1.10388	1.42716	1.51205	1.54123	1.26805	1.24672	1.21115	1.32631	1.38087	1.40571	0.954369	1.59572	1.51667	1.45338	1.52134
	PC 16:0;0-22:3;0	GPL	MEM	38	3	0	1.42346	1.59812	1.54385	1.91695	1.66285	ND	0.869731	1.60971	1.36059	1.74736	1.87268	1.19268	1.34257	1.77945	1.2826	1.82532
	PC 16:0;0-22:4;0	GPL	MEM	38	4	0	7.75759	7.07017	7.23454	8.62356	7.89216	10.8594	6.95506	9.21444	8.54703	9.62361	8.6536	6.88756	8.33083	9.44344	8.10958	11.0635
	PC 16:0;0-22:5;0	GPL	MEM	38	5	0	26.5524	24.6585	26.2107	29.6734	30.1196	34.9611	26.0155	28.8179	28.6636	30.629	29.32	22.1303	27.5851	32.399	24.3866	31.0613
	PC 16:0;0-22:6;0	GPL	MEM	38	6	0	23.7286	19.5176	22.6152	23.5272	26.0749	26.1243	21.1081	23.1559	23.4029	23.1007	25.3591	16.2461	22.9173	25.6441	19.9909	24.1483
	PC 16:1;0-16:1;0	GPL	MEM	32	2	0	72.4879	34.203	59.4798	54.9968	60.5574	73.2111	50.6051	61.6628	70.9396	40.2272	52.5726	46.5066	70.2019	31.3544	48.8816	42.2549
	PC 16:1;0-17:0;0	GPL	MEM	33	1	0	3.85043	2.88816	4.02058	4.18043	4.16965	4.92781	3.73831	3.94776	3.87544	4.03778	4.17537	2.87494	4.13224	4.31136	3.71409	4.5886
	PC 16:1;0-17:1;0	GPL	MEM	33	2	0	15.1304	12.3904	12.9656	18.8287	8.94971	17.6165	12.5579	15.0795	11.1678	9.84903	11.7305	10.1773	12.5054	9.11686	9.14072	19.5777
	PC 16:1;0-18:0;0	GPL	MEM	34	1	0	16.182	12.6383	18.2568	16.6818	19.1305	20.9574	18.9669	18.2806	20.5192	17.5264	19.4119	13.7555	18.2328	18.0004	14.784	18.6177
	PC 16:1;0-18:1;0	GPL	MEM	34	2	0	89.5084	63.4017	94.6158	86.5009	100.359	91.3041	84.6057	86.0625	97.2904	83.1791	99.8528	63.9794	98.3335	80.9964	83.5548	94.5437
	PC 16:1;0-18:2;0	GPL	MEM	34	3	0	8.72608	6.50886	8.56243	8.41769	8.50781	10.8452	6.8553	8.12281	10.1642	8.54163	9.89553	7.31013	9.70652	8.11832	8.04364	9.71738
	PC 16:1;0-19:1;0	GPL	MEM	35	2	0	1.27417	1.1523	1.32375	1.46368	1.1351	1.97594	1.36329	1.49064	1.86232	1.54886	1.80883	1.34247	1.84462	1.34053	1.17196	1.46406
	PC 16:1;0-20:1;0	GPL	MEM	36	2	0	3.7421	2.67035	4.11597	3.51307	4.28516	3.84119	3.7737	3.9212	4.12717	3.50293	4.58092	2.96593	4.04583	3.43706	3.5688	4.23343
	PC 16:1;0-20:2;0	GPL	MEM	36	3	0	1.18257	0.837597	ND	1.10292	1.19336	0.862765	1.1302	1.02831	0.897827	0.933565	1.77667	0.665972	1.32079	0.82145	1.60997	1.43826
	PC 16:1;0-20:3;0	GPL	MEM	36	4	0	4.02178	2.39131	3.74268	4.04715	4.2019	2.78562	3.27716	3.67937	4.73582	3.9579	3.77309	3.06028	4.96135	5.1729	3.10995	5.15314
	PC 16:1;0-20:4;0	GPL	MEM	36	5	0	9.00831	6.14728	7.17484	8.30111	9.49746	8.41387	7.64888	8.29876	8.2361	7.325	8.4369	7.19491	7.12846	8.81799	6.22035	9.46529
	PC 16:1;0-22:5;0	GPL	MEM	38	6	0	3.27069	2.09128	2.43622	3.15836	3.40695	3.62454	2.67364	2.95857	2.34868	3.27647	2.74188	2.35002	2.6414	2.43364	2.40783	2.90456
	PC 16:2;0-18:1;0	GPL	MEM	34	3	0	4.08687	2.35311	3.66816	3.26659	3.4947	3.84097	3.61463	3.75252	3.93689	2.65568	3.64694	3.26107	4.38481	2.90725	2.86915	3.06606
	PC 17:0;0-17:1;0	GPL	MEM	34	1	0	2.96619	2.31026	3.41196	3.37191	3.29417	2.72209	3.56803	3.26311	3.52006	2.99855	3.06293	2.63349	3.25961	3.33496	2.70286	3.0668
	PC 17:0;0-18:0;0	GPL	MEM	35	0	0	ND	0.901372	ND	ND	ND	1.45894	ND	1.00366	1.41709	1.43003	ND	1.05885	1.07123	1.69402	1.04798	1.47664
	PC 17:0;0-18:1;0	GPL	MEM	35	1	0	24.9105	20.3014	25.5721	25.5775	26.714	30.7146	25.524	26.4651	25.6519	26.6006	26.4539	20.0568	25.4121	28.6063	21.767	29.4327
	PC 17:0;0-18:2;0	GPL	MEM	35	2	0	4.90193	4.47595	5.09187	5.18987	4.58234	6.57162	4.56158	4.81076	5.7254	6.12306	5.27433	3.65419	5.37041	5.52968	4.40418	5.3003
	PC 17:0;0-20:1;0	GPL	MEM	37	1	0	0.37277	0.734502	0.768291	0.572737	1.25814	0.627555	0.713364	1.27587	0.982182	0.652051	1.26564	1.12744	0.377809	0.974345	0.828565	3.16139
	PC 17:0;0-20:4;0	GPL	MEM	37	4	0	9.64921	5.66304	9.633	5.67927	10.8607	14.9554	8.92359	5.87394	9.87918	11.8172	5.17316	4.05902	5.89986	7.45989	7.56484	11.6021
	PC 17:0;0-22:4;0	GPL	MEM	39	4	0	ND	2.72375	2.36502	3.15439	2.79917	1.42803	ND	3.36221	2.76061	3.45423	1.45098	2.41348	1.31627	3.09775	2.79077	ND
	PC 17:0;0-22:5;0	GPL	MEM	39	5	0	6.79109	1.80653	2.30487	2.63066	6.99325	3.5223	3.03897	4.08958	3.28398	4.64553	4.41496	1.91439	3.42489	2.34184	1.85195	2.55084
	PC 17:1;0-17:1;0	GPL	MEM	34	2	0	2.66032	1.71977	2.49193	2.41064	2.32102	2.90419	2.74144	2.22492	2.74194	1.99632	2.40999	1.58376	2.39221	2.28963	2.29205	2.24145
	PC 17:1;0-18:0;0	GPL	MEM	35	1	0	3.35017	3.34404	3.67969	3.52172	4.08472	4.97554	3.9892	4.0488	3.80077	4.3652	4.13423	2.96366	4.16545	4.35241	3.07814	3.96335
	PC 17:1;0-18:1;0	GPL	MEM	35	2	0	42.2435	32.7778	47.4891	44.7486	46.3198	52.8685	42.561	44.0662	43.7728	44.1094	45.253	33.8974	45.7477	45.0798	39.7	46.8205
	PC 17:1;0-18:2;0	GPL	MEM	35	3	0	10.9954	9.88351	12.1667	12.5755	11.7911	14.9595	9.75752	11.7669	11.747	10.6326	12.3313	10.3512	12.4349	13.4672	10.3177	14.8363
	PC 17:1;0-20:1;0	GPL	MEM	37	2	0	1.64929	1.10777	1.93996	1.79607	1.52577	1.53142	1.30818	1.52722	1.84686	1.67198	1.76299	ND	1.64481	1.59676	1.33474	2.28033
	PC 17:1;0-20:4;0	GPL	MEM	37	5	0	8.60854	8.48853	9.68185	8.77068	10.2139	9.50996	7.72022	9.70765	8.03167	9.8366	7.21542	6.26065	8.53239	11.6234	ND	8.94316
	PC 17:1;0-22:5;0	GPL	MEM	39	6	0	4.99167	5.46827	6.20335	7.31882	5.39416	8.96083	5.86104	6.76497	5.35307	7.13068	5.61713	4.916	5.74996	7.64377	4.81238	7.13822
	PC 17:1;0-22:6;0	GPL	MEM	39	7	0	2.98545	ND	2.84613	ND	2.56183	3.42283	ND	ND	ND	3.33692	2.37977	2.51211	2.93882	3.70466	2.46831	3.12343
	PC 18:0;0-18:1;0	GPL	MEM	36	1	0	63.4014	48.4905	61.7333	61.5484	78.5461	81.3485	73.0587	74.7748	67.1626	67.4829	66.8629	49.4426	65.2083	64.0079	50.5669	63.0008
	PC 18:0;0-18:2;0	GPL	MEM	36	2	0	26.9544	23.5127	23.9344	25.4655	32.9122	37.4551	29.5954	30.3345	29.3245	30.8636	26.9326	20.8321	28.5242	29.384	19.2938	27.3484
	PC 18:0;0-18:3;0	GPL	MEM	36	3	0	0.649816	0.598952	0.520379	ND	1.43848	1.13528	1.07682	ND	ND	ND	0.458187	0.607673	1.07559	0.756038	0.65059	ND
	PC 18:0;0-19:1;0	GPL	MEM	37	1	0	0.393113	1.54102	0.766944	0.631411	2.05329	0.836907	0.83398	1.83702	2.22245	1.01345	1.22628	1.44919	0.711669	2.23958	1.12999	ND
	PC 18:0;0-20:1;0	GPL	MEM	38	1	0	1.6294	ND	1.08377	1.61874	2.17023	1.57771	1.94315	1.54045	ND	1.62075	1.29197	0.869737	1.53415	1.5886	1.28738	2.00586
	PC 18:0;0-20:2;0	GPL	MEM	38	2	0	2.29945	1.72587	2.31316	1.88388	3.05728	3.01839	2.69071	2.66414	2.47512	2.47397	2.05681	1.64566	2.25927	1.95997	1.69701	2.03242
	PC 18:0;0-20:3;0	GPL	MEM	38	3	0	6.46189	5.18447	5.12188	5.56896	7.78346	9.8168	7.21329	7.8356	6.96592	7.3114	6.21373	5.04269	6.02186	7.2777	4.31012	5.88067
	PC 18:0;0-20:4;0	GPL	MEM	38	4	0	18.4371	17.8175	16.631	19.0431	23.8563	35.3813	20.8741	25.6074	21.0261	27.297	17.8966	15.6063	19.5499	24.6869	11.9262	20.0277
	PC 18:0;0-20:5;0	GPL	MEM	38	5	0	5.40359	4.3874	4.96846	3.78243	6.53266	7.8009	5.43814	5.72176	6.1649	7.28838	4.09891	3.89132	5.73352	5.83411	3.0981	5.31938
	PC 18:0;0-22:4;0	GPL	MEM	40	4	0	1.01864	1.81539	1.45444	1.4719	2.09819	5.57322	3.08583	2.0787	1.73577	2.48083	3.5075	1.83434	1.60351	3.26918	1.22797	2.80029
	PC 18:0;0-22:5;0	GPL	MEM	40	5	0	4.71418	4.01802	5.52042	4.74926	5.89949	8.50946	5.67503	6.83216	6.16567	6.26133	5.7309	4.27986	4.69227	6.01684	4.42823	5.31905
	PC 18:0;0-22:6;0	GPL	MEM	40	6	0	5.24122	ND	ND	5.17432	5.8299	7.11943	5.98578	6.42832	ND	ND	4.5085	ND	ND	5.11411	3.46333	ND
	PC 18:1;0-18:1;0	GPL	MEM	36	2	0	270.064	189.194	277.961	253.27	295.718	273.863	268.691	248.095	276.828	236.915	281.513	171.087	274.796	234.591	233.418	247.213
	PC 18:1;0-18:2;0	GPL	MEM	36	3	0	70.357	52.0501	68.0435	65.9653	70.3799	75.8539	59.963	62.1051	72.4017	66.7155	66.7975	47.4477	72.6825	65.483	57.1793	65.8304
	PC 18:1;0-18:3;0	GPL	MEM	36	4	0	5.4669	2.938	4.79409	5.01096	5.00783	5.22612	4.8696	4.65206	4.12423	4.39485	4.41167	2.66158	4.904	5.13676	4.01065	4.38327
	PC 18:1;0-19:1;0	GPL	MEM	37	2	0	9.43346	7.41432	10.3062	10.7036	10.7114	10.4073	9.55762	9.90124	10.4358	11.4387	9.89083	9.17151	11.346	11.8321	9.3529	10.7012
	PC 18:1;0-19:2;0	GPL	MEM	37	3	0	6.95094	ND	10.4223	11.4526	6.82317	12.2535	6.62355	8.68546	8.15187	8.75929	7.80298	5.72934	7.27753	7.87657	11.6176	9.60959
	PC 18:1;0-20:1;0	GPL	MEM	38	2	0	17.2773	11.2896	18.3865	16.3169	19.0158	15.9358	16.826	15.7433	17.084	14.6832	17.9295	10.5589	17.398	13.4157	14.9827	15.5707
	PC 18:1;0-20:2;0	GPL	MEM	38	3	0	7.3113	5.72385	7.17834	6.67677	7.8445	8.37418	7.98229	8.53484	7.01712	7.20581	8.09964	5.67976	7.30438	6.7794	6.29997	7.10571
	PC 18:1;0-20:3;0	GPL	MEM	38	4	0	21.1399	16.2966	18.9827	21.0481	23.2355	27.227	19.6625	20.6671	21.5773	22.8407	18.9149	15.278	22.2509	21.68	16.4245	20.0408
	PC 18:1;0-20:4;0	GPL	MEM	38	5	0	52.0363	39.0796	45.5036	51.3941	46.3965	51.8189	41.2316	45.8745	44.0968	47.4041	43.9845	33.2833	46.6582	47.5088	36.1476	47.37
	PC 18:1;0-20:5;0	GPL	MEM	38	6	0	11.9538	9.16995	11.443	10.9367	11.8132	11.6023	9.81381	10.4857	11.5027	9.62106	9.496	7.17521	12.5118	10.7739	9.21602	10.4678
	PC 18:1;0-22:1;0	GPL	MEM	40	2	0	ND	2.01796	2.62679	2.65192	2.54125	2.82526	2.63366	2.39945	2.40113	1.8804	2.5059	1.34225	1.78952	ND	2.26562	2.33315
	PC 18:1;0-22:2;0	GPL	MEM	40	3	0	ND	1.35656	2.02751	0.825075	1.86352	2.2372	1.8331	1.62838	1.8585	1.70851	1.33432	1.17078	2.03211	ND	ND	1.87794
	PC 18:1;0-22:3;0	GPL	MEM	40	4	0	1.79967	ND	1.50844	1.16977	1.47116	ND	ND	1.20049	1.82363	ND	ND	ND	1.96356	ND	1.48376	2.40496
	PC 18:1;0-22:4;0	GPL	MEM	40	5	0	6.9152	5.40945	5.90736	6.49025	5.59568	6.28657	5.6872	6.45601	5.71594	6.70714	6.22869	4.98156	6.59843	6.07978	4.64673	7.14972
	PC 18:1;0-22:5;0	GPL	MEM	40	6	0	18.2897	19.1862	23.4114	21.2245	19.7184	22.2527	18.6298	20.1013	24.0338	24.4617	19.9219	17.121	22.1098	20.0998	16.0039	26.2283
	PC 18:1;0-22:6;0	GPL	MEM	40	7	0	20.2639	16.4724	22.535	20.218	21.1404	21.5225	18.5842	19.1467	19.0109	ND	21.6921	15.1629	20.9681	16.5059	18.6265	22.6363
	PC 18:2;0-18:2;0	GPL	MEM	36	4	0	4.51003	3.53869	4.46262	4.62755	4.61334	5.92276	3.34349	3.44373	3.96059	4.64386	3.91032	3.09498	4.58201	4.52029	3.79915	5.40892
	PC 18:2;0-19:1;0	GPL	MEM	37	3	0	2.37465	ND	2.8649	2.79866	2.43093	ND	1.79402	2.07274	2.62585	2.9066	ND	1.72851	2.14471	2.50339	ND	2.67651
	PC 18:2;0-20:1;0	GPL	MEM	38	3	0	3.13196	2.18534	3.14478	3.25465	3.33049	3.81392	2.82705	3.14294	3.33873	2.97936	2.85079	1.97902	3.17757	3.2225	2.40089	2.99601
	PC 18:2;0-20:2;0	GPL	MEM	38	4	0	1.24118	1.06769	1.32937	0.786757	0.941049	1.49204	1.56008	1.60695	ND	1.70604	1.51454	1.28417	1.42718	0.92783	1.25209	1.51836
	PC 18:2;0-20:3;0	GPL	MEM	38	5	0	ND	1.07903	2.0904	2.77025	1.92119	2.74435	1.09624	2.62095	1.49498	2.27401	1.92529	1.78022	1.76983	2.27536	1.84534	3.09306
	PC 18:2;0-20:4;0	GPL	MEM	38	6	0	3.16286	2.75605	3.45339	4.02	3.82044	4.13719	3.32041	3.32221	3.06508	4.06618	2.99232	2.8218	3.31592	5.20362	2.39378	4.31397
	PC 19:1;0-20:4;0	GPL	MEM	39	5	0	ND	2.0742	1.46846	2.88629	ND	3.51845	2.90367	3.46639	2.98923	3.13858	1.67444	2.05661	2.56697	2.75538	1.29939	3.0871
	PC 20:1;0-20:3;0	GPL	MEM	40	4	0	1.74925	1.9228	ND	1.16933	1.70646	ND	1.23163	1.12724	0.975379	1.48248	1.95969	1.57499	0.885721	1.56996	0.704384	ND
	PC 20:1;0-20:4;0	GPL	MEM	40	5	0	3.55605	3.02259	3.7018	4.29486	3.19935	4.83652	3.64868	3.90476	3.08974	3.62468	3.27094	2.29992	3.45321	4.06685	2.8647	4.14666
PC-O	PC O- 16:0;0-16:0;0	GPL	MEM	32	0	0	37.2237	23.8374	39.4785	33.5897	36.963	34.293	35.6708	29.9251	38.5071	30.4965	45.2843	24.8924	40.9006	31.0901	37.5387	35.9268
	PC O- 16:0;0-16:1;0	GPL	MEM	32	1	0	23.1512	15.6062	27.8112	22.4353	22.9812	20.5466	21.2028	18.4123	22.5505	19.2436	26.1553	14.0337	24.1559	20.2365	22.6584	22.2758
	PC O- 16:0;0-16:2;0	GPL	MEM	32	2	0	0.452025	0.209798	0.773054	0.74985	0.769896	0.453168	0.761259	0.653192	0.333604	0.382226	0.593801	0.277039	0.732958	0.456514	0.688332	0.340954
	PC O- 16:0;0-17:0;0	GPL	MEM	33	0	0	0.0388049	0.030227	0.0570553	0.0485319	0.0434816	0.0392373	0.0452741	0.0348468	0.0463558	0.033639	0.0501083	0.0293416	0.0369882	0.037195	0.0430581	0.0460446
	PC O- 16:0;0-17:1;0	GPL	MEM	33	1	0	0.234154	0.180757	0.237908	0.259219	0.238146	0.243607	0.235726	0.210444	0.240427	0.18137	0.273474	0.200483	0.263505	0.24744	0.252242	0.246367
	PC O- 16:0;0-18:0;0	GPL	MEM	34	0	0	ND	0.304755	0.473608	0.500834	0.555052	0.4168	0.538981	0.497141	0.477206	0.441316	0.464947	0.33985	ND	0.554305	0.482358	0.43528
	PC O- 16:0;0-18:1;0	GPL	MEM	34	1	0	31.2127	20.2661	34.3092	29.1419	31.3931	30.1527	29.3522	26.6061	30.8544	25.5949	32.9753	19.7294	32.2642	26.151	30.0304	28.2636
	PC O- 16:0;0-18:2;0	GPL	MEM	34	2	0	5.9343	4.00891	6.63911	5.30278	6.10697	4.88425	5.69426	4.67313	5.41041	4.67633	6.48058	3.57084	5.54305	4.76098	4.82314	4.84885
	PC O- 16:0;0-20:1;0	GPL	MEM	36	1	0	0.424124	0.26797	0.397132	0.287633	0.413041	0.282706	0.447848	0.281531	0.364844	0.248063	0.444411	0.224711	0.342323	0.24471	0.318553	0.280642
	PC O- 16:0;0-20:2;0	GPL	MEM	36	2	0	0.423843	0.284383	0.396107	0.434656	0.359666	0.344937	0.387557	0.247713	0.382894	0.330813	0.368402	0.191716	0.379431	0.267471	0.35909	0.3106
	PC O- 16:0;0-20:3;0	GPL	MEM	36	3	0	3.71866	2.65844	3.97411	3.1266	3.84495	3.18952	3.4	3.45302	3.41742	3.34288	3.63061	2.54616	3.50477	3.21043	3.4812	2.99775
	PC O- 16:0;0-20:4;0	GPL	MEM	36	4	0	22.0626	16.4415	20.3252	18.2071	24.0954	24.7443	23.2023	22.0353	22.4009	20.4871	19.4082	13.3492	22.6323	21.7524	17.4991	19.2687
	PC O- 16:0;0-20:5;0	GPL	MEM	36	5	0	3.33205	2.32103	3.13223	1.33188	4.04165	4.11416	3.94897	3.03504	4.33074	3.11463	2.36109	1.58375	3.45898	3.98414	1.07727	2.45329
	PC O- 16:0;0-22:4;0	GPL	MEM	38	4	0	1.71601	1.2054	1.65241	1.55457	1.39823	1.35805	1.45509	1.44093	1.4876	1.38585	1.99888	1.05544	1.50837	1.00325	1.88354	1.49831
	PC O- 16:0;0-22:5;0	GPL	MEM	38	5	0	7.17533	4.51877	6.51619	5.75575	6.93327	6.12618	7.6404	6.37611	6.53342	5.32276	6.98106	4.1978	6.9504	5.15893	5.26289	6.74633
	PC O- 16:0;0-22:6;0	GPL	MEM	38	6	0	1.1573	1.18529	1.86737	1.07766	2.19292	3.9375	2.18683	1.64316	1.83566	ND	3.41645	1.49961	3.89192	1.86343	1.01183	1.40607
	PC O- 16:1;0-16:0;0	GPL	MEM	32	1	0	27.5527	19.6911	31.5792	29.4729	27.2767	28.0799	26.3044	24.7712	25.7617	25.0567	29.3557	19.9772	28.3497	26.732	27.0213	28.9696
	PC O- 16:1;0-16:1;0	GPL	MEM	32	2	0	10.8884	7.08467	9.63016	10.7675	10.1032	11.1759	8.93008	9.4304	10.0611	9.19275	10.0191	6.63183	9.43333	9.74333	8.41813	9.66405
	PC O- 16:1;0-17:0;0	GPL	MEM	33	1	0	0.0500261	0.0375745	0.0572103	0.0335567	0.0620863	0.0340571	0.0330087	0.0532171	0.0342434	0.0631076	0.064734	0.0530619	0.0336372	0.0380829	0.0642252	0.0407479
	PC O- 16:1;0-17:1;0	GPL	MEM	33	2	0	0.385181	0.287814	0.533783	0.410788	0.317275	0.35621	0.334042	0.452447	0.339007	0.384957	0.378635	0.33925	0.321786	0.331678	0.374185	0.474928
	PC O- 16:1;0-18:0;0	GPL	MEM	34	1	0	1.25684	0.760714	1.37446	1.25394	1.03797	1.292	1.71087	0.991354	1.31461	0.957616	1.40068	1.02866	1.39853	0.888973	1.30091	1.5792
	PC O- 16:1;0-18:1;0	GPL	MEM	34	2	0	13.159	8.52402	14.4509	12.5374	12.6922	11.8922	12.0734	11.6523	11.2478	10.4847	13.0522	8.01519	12.4025	10.7156	11.8234	13.1574
	PC O- 16:1;0-18:2;0	GPL	MEM	34	3	0	2.75706	1.90312	2.82305	2.95715	2.62234	3.01943	2.39252	2.57258	2.19501	2.67456	3.02596	1.97355	2.6045	2.8523	2.1257	2.99354
	PC O- 16:1;0-20:1;0	GPL	MEM	36	2	0	0.326276	0.28139	0.438166	0.333516	0.297685	0.136732	0.328892	0.242537	0.130257	0.0977706	0.280992	0.0949805	0.334567	0.160358	0.148512	0.307574
	PC O- 16:1;0-20:2;0	GPL	MEM	36	3	0	0.31425	ND	0.334488	0.265952	ND	0.18251	0.168957	0.241095	0.231087	ND	ND	0.169666	0.315886	0.168753	0.286014	0.534258
	PC O- 16:1;0-20:3;0	GPL	MEM	36	4	0	5.80476	3.71444	5.46823	5.82386	5.36384	5.62068	4.79655	5.65894	5.30197	6.03605	4.85348	4.50259	5.91367	5.97668	4.96194	6.16641
	PC O- 16:1;0-20:4;0	GPL	MEM	36	5	0	19.2312	15.6495	15.6164	19.2625	20.2201	21.8369	16.2603	19.895	17.014	19.5827	17.5334	14.0153	18.578	19.6494	16.1822	19.5203
	PC O- 16:1;0-20:5;0	GPL	MEM	36	6	0	3.85158	ND	1.65755	2.17345	2.70155	1.6908	0.93096	1.52391	ND	ND	2.07959	1.64809	1.88302	1.98531	ND	ND
	PC O- 16:1;0-22:4;0	GPL	MEM	38	5	0	0.947868	0.815199	0.757586	1.76934	1.61779	1.21759	ND	0.844705	1.03076	2.289	1.14249	0.818426	1.12499	1.04797	0.620245	1.23637
	PC O- 16:1;0-22:5;0	GPL	MEM	38	6	0	6.46756	3.43566	4.91356	4.12008	6.63941	5.09027	5.75839	4.70915	6.6157	4.53331	5.82027	3.69568	4.50057	4.25681	6.07242	5.35118
	PC O- 16:2;0-16:0;0	GPL	MEM	32	2	0	2.71991	1.92317	3.84065	3.30816	1.72829	2.10914	2.08676	1.98959	2.82796	2.17013	3.24391	2.17876	3.37019	2.4206	3.75072	3.8146
	PC O- 16:2;0-16:1;0	GPL	MEM	32	3	0	1.82034	1.02753	1.90873	1.13716	ND	1.55045	1.81208	1.36984	1.63566	1.33854	1.64873	1.28401	1.52025	1.16919	1.01234	1.24745
	PC O- 16:2;0-18:0;0	GPL	MEM	34	2	0	2.84007	1.55511	3.89553	4.16734	1.43641	1.28001	2.11947	1.92006	2.74459	1.84635	3.85812	2.9218	3.76247	1.60918	3.76854	3.79682
	PC O- 16:2;0-18:1;0	GPL	MEM	34	3	0	2.64319	1.32856	2.84507	2.95913	1.71042	2.22076	2.40045	1.92043	2.46451	1.53913	2.50278	1.77118	2.68277	2.32198	2.31666	2.69727
	PC O- 16:2;0-20:4;0	GPL	MEM	36	6	0	ND	ND	1.2527	1.56616	ND	1.10598	1.06166	1.48307	ND	3.15682	1.29521	1.12583	1.96822	1.73966	ND	3.23215
	PC O- 17:0;0-15:0;0	GPL	MEM	32	0	0	8.94488	6.3492	10.4719	9.34859	9.23079	8.59192	8.69499	8.31426	9.63009	8.15466	10.2728	5.97696	9.75864	8.01648	8.47456	8.83071
	PC O- 17:0;0-15:1;0	GPL	MEM	32	1	0	0.379908	0.270255	0.357399	0.279904	0.346006	0.297055	0.332826	0.28796	0.614999	0.237043	0.308415	0.157583	0.675428	0.154887	0.379409	0.367996
	PC O- 17:0;0-16:0;0	GPL	MEM	33	0	0	4.77814	3.14008	5.29189	4.60071	4.74337	4.66678	4.68625	3.97661	5.64422	3.76455	5.20364	3.21071	4.36329	4.29308	4.43812	4.84795
	PC O- 17:0;0-16:1;0	GPL	MEM	33	1	0	7.94407	5.23247	8.0911	7.87886	8.28536	7.76593	7.16727	6.95353	7.87849	6.97414	8.57076	5.37836	8.0065	7.18967	7.6531	7.77027
	PC O- 17:0;0-16:2;0	GPL	MEM	33	2	0	0.754032	0.559346	0.771174	0.789962	0.786559	0.697174	0.650698	0.694319	0.833185	0.671541	0.751497	0.534631	0.723936	0.685364	0.745311	0.769786
	PC O- 17:0;0-17:0;0	GPL	MEM	34	0	0	3.10179	2.08371	2.76928	2.93498	3.04683	2.83386	2.94296	2.77742	3.01598	2.78338	2.91938	2.2001	3.12392	3.02764	2.40808	2.70913
	PC O- 17:0;0-17:1;0	GPL	MEM	34	1	0	11.6138	8.06382	12.3945	10.2896	11.8278	10.9914	11.834	10.0417	11.511	9.61327	10.8279	7.20637	12.5257	9.51912	9.65897	10.795
	PC O- 17:0;0-18:2;0	GPL	MEM	35	2	0	3.81394	2.80131	4.43773	3.70496	3.97669	4.19099	3.10982	3.52066	3.53884	3.9184	3.86708	2.547	4.10514	4.24649	3.8431	3.99254
	PC O- 17:0;0-18:3;0	GPL	MEM	35	3	0	0.417023	0.34267	0.711116	0.506622	0.566793	0.54586	0.543943	0.40708	0.478636	0.479841	0.546948	0.372321	0.458405	0.391989	0.429856	0.485909
	PC O- 17:0;0-19:1;0	GPL	MEM	36	1	0	0.790443	0.568807	0.88084	0.640543	0.821966	0.647752	0.870741	0.636552	0.759944	0.569927	0.873876	0.458547	0.806567	0.528498	0.675266	0.617987
	PC O- 17:0;0-19:2;0	GPL	MEM	36	2	0	0.359391	0.123413	0.291531	0.288695	0.352269	0.292465	0.378028	0.225166	0.283278	0.240706	0.325891	0.180899	0.274207	0.107453	0.246698	0.330639
	PC O- 17:0;0-20:3;0	GPL	MEM	37	3	0	ND	1.19251	2.49998	1.53158	1.55943	1.62279	2.10634	1.70986	1.52358	1.73664	1.42446	1.31973	ND	1.76241	1.80281	1.52585
	PC O- 17:0;0-20:4;0	GPL	MEM	37	4	0	3.81076	2.6581	3.83828	3.00205	3.61223	4.12044	2.74714	3.60707	3.423	3.09616	3.0623	2.38924	3.42718	3.73846	2.81887	3.87922
	PC O- 17:0;0-20:5;0	GPL	MEM	37	5	0	1.99526	2.26819	2.15955	1.88328	2.52248	3.11041	1.86214	2.21391	2.18379	2.58898	1.89661	1.34175	2.10118	2.38356	1.61205	1.81777
	PC O- 17:0;0-22:5;0	GPL	MEM	39	5	0	1.8011	1.29585	1.80959	1.97612	1.77262	2.86182	1.55369	2.25107	1.24224	1.59264	2.05153	1.50102	1.75506	2.07398	2.17841	2.25125
	PC O- 17:0;0-22:6;0	GPL	MEM	39	6	0	2.02683	1.81613	1.96082	1.80939	2.25812	2.42125	1.98118	1.71985	1.98694	2.30465	2.48159	1.41435	1.9467	2.16682	1.71546	1.71529
	PC O- 17:1;0-15:0;0	GPL	MEM	32	1	0	2.03744	1.4047	2.06882	2.24937	1.90902	2.10946	2.15431	2.18207	2.22815	2.10463	2.18747	1.44879	1.98928	2.09712	1.87728	2.11529
	PC O- 17:1;0-16:0;0	GPL	MEM	33	1	0	6.17137	4.45237	6.21798	6.18288	6.28383	6.42931	5.38666	5.67384	6.26242	6.01503	7.04301	4.41931	6.59189	6.19652	6.09082	6.82093
	PC O- 17:1;0-16:1;0	GPL	MEM	33	2	0	4.00297	2.87878	4.3245	3.9485	3.74833	3.98067	3.18665	3.99981	3.99576	3.98068	4.44789	3.20039	3.82345	3.88023	3.57212	4.03245
	PC O- 17:1;0-17:0;0	GPL	MEM	34	1	0	1.30855	0.887853	1.292	1.22768	1.36329	1.21897	1.28807	1.0794	1.24699	0.982976	1.23766	0.81404	1.33108	1.33189	1.15871	1.28989
	PC O- 17:1;0-17:1;0	GPL	MEM	34	2	0	1.28218	1.28835	1.48876	1.48874	1.4516	1.37835	1.57351	1.36246	1.28435	0.890743	1.49546	0.774885	1.27694	1.35444	0.966049	1.31801
	PC O- 17:1;0-18:1;0	GPL	MEM	35	2	0	3.45863	2.39806	4.48516	3.54548	3.9241	3.51894	3.12999	3.41762	3.38298	3.41386	3.96433	2.62423	3.87775	3.64797	3.73377	3.79907
	PC O- 17:1;0-18:2;0	GPL	MEM	35	3	0	1.6249	1.29079	1.84889	1.81547	1.59797	1.69305	1.30889	1.72388	1.6374	1.8178	1.69827	1.44696	1.59238	1.43196	1.55749	2.21061
	PC O- 17:1;0-19:1;0	GPL	MEM	36	2	0	0.110754	0.0834852	0.150168	0.136951	0.111938	0.120872	0.119966	0.121066	0.157875	0.0870562	0.165088	0.0635719	0.238525	0.112922	0.107039	0.0902633
	PC O- 17:1;0-20:2;0	GPL	MEM	37	3	0	ND	0.0221633	ND	0.0361943	0.0445785	0.0326588	0.0551949	0.0436521	0.0563581	0.0566679	0.118092	0.0540548	ND	0.0525212	0.154378	0.0577209
	PC O- 17:1;0-20:3;0	GPL	MEM	37	4	0	0.304638	0.144966	0.334675	0.266618	0.30627	0.200867	0.227986	0.257696	0.346852	0.230349	0.262544	0.143125	0.352437	0.374997	0.27055	0.441376
	PC O- 17:1;0-20:4;0	GPL	MEM	37	5	0	3.79465	2.72526	3.23143	3.02654	3.81714	3.75512	3.36773	3.91043	3.20621	3.43011	3.7386	2.8813	3.00335	4.0321	3.29704	3.86993
	PC O- 17:1;0-22:5;0	GPL	MEM	39	6	0	0.595181	0.443163	1.17907	1.03788	0.736619	0.964789	0.802945	1.47787	1.04072	0.971954	0.686966	1.33687	0.686534	1.0543	0.842341	1.43161
	PC O- 17:2;0-16:0;0	GPL	MEM	33	2	0	1.13458	1.11038	1.57046	1.58614	1.36391	1.3697	1.09462	1.21752	1.34191	1.31129	1.24077	0.961742	1.27867	1.13816	1.22312	1.45222
	PC O- 17:2;0-16:1;0	GPL	MEM	33	3	0	1.1639	1.61254	1.86746	1.3602	1.67135	1.6126	ND	1.52341	1.33258	1.46913	ND	1.06342	1.37233	1.68476	1.17095	1.49149
	PC O- 17:2;0-18:0;0	GPL	MEM	35	2	0	0.107647	0.0740054	0.156079	0.133948	0.141004	0.128978	0.0831322	0.112465	0.14734	0.103845	0.120407	0.10571	0.166647	0.0868949	0.100009	0.112367
	PC O- 17:2;0-18:1;0	GPL	MEM	35	3	0	0.992431	0.694127	1.1793	1.12339	1.04587	0.939879	0.996733	1.09346	0.905141	0.842364	0.837148	0.992977	1.10165	0.729247	0.800795	1.00129
	PC O- 17:2;0-20:4;0	GPL	MEM	37	6	0	2.96399	2.28104	ND	2.04823	1.68417	4.127	2.31528	3.45565	2.9079	3.15388	3.13627	ND	2.99975	3.4069	2.55995	3.12155
	PC O- 18:0;0-14:0;0	GPL	MEM	32	0	0	3.99792	2.56359	4.50443	3.72306	4.48189	3.70388	4.2954	3.24417	4.30149	3.56595	4.03166	3.10512	4.69958	4.09904	4.38251	5.39998
	PC O- 18:0;0-15:0;0	GPL	MEM	33	0	0	0.0275117	0.0254994	0.0396302	0.0318885	0.0334252	0.0347694	0.0388485	0.0249686	0.0297075	0.0242446	0.0302741	0.0214264	0.0253427	0.0222342	0.0327171	0.0383619
	PC O- 18:0;0-16:0;0	GPL	MEM	34	0	0	11.2242	6.67543	11.263	9.68973	10.8687	10.2229	11.6344	9.30455	10.1957	9.78623	11.3326	7.42887	11.7575	9.43094	9.92018	10.9265
	PC O- 18:0;0-16:1;0	GPL	MEM	34	1	0	3.90627	2.39688	4.21573	3.74229	3.78163	4.19857	3.95391	3.64418	3.65901	3.36704	4.46129	2.54773	4.03897	3.264	4.01577	4.2295
	PC O- 18:0;0-18:1;0	GPL	MEM	36	1	0	5.57556	3.66108	6.32272	4.78497	5.50916	4.86998	6.2193	4.42881	5.3493	3.78688	5.71566	3.60881	5.1027	3.90676	4.81741	4.45512
	PC O- 18:0;0-18:2;0	GPL	MEM	36	2	0	2.06907	1.51163	2.06033	1.83593	1.85421	1.91751	1.7674	1.45124	2.28701	1.7396	2.0855	1.13281	2.09142	1.74105	1.89348	1.79897
	PC O- 18:0;0-20:2;0	GPL	MEM	38	2	0	0.365877	0.210884	0.44683	0.418149	0.189896	ND	ND	0.370722	0.223303	ND	0.458293	ND	0.226376	ND	0.177911	ND
	PC O- 18:0;0-20:3;0	GPL	MEM	38	3	0	2.25449	1.46376	1.659	1.85294	1.93479	1.69543	1.81966	1.40598	1.69003	1.2061	1.74491	1.11292	1.92598	1.79086	1.60155	1.96708
	PC O- 18:0;0-20:4;0	GPL	MEM	38	4	0	6.60567	5.24983	6.51788	6.86218	7.28214	8.00848	7.06195	6.51626	7.21091	6.23799	6.54204	4.14516	6.60953	6.85925	4.73659	6.48925
	PC O- 18:0;0-20:5;0	GPL	MEM	38	5	0	0.828228	0.676781	1.11807	0.982935	1.16181	1.87497	0.767648	1.60058	0.694043	0.81603	0.746395	0.679515	0.681069	0.945823	1.04455	1.98541
	PC O- 18:0;0-22:4;0	GPL	MEM	40	4	0	1.79453	1.51612	0.917807	2.06543	2.01556	1.54556	ND	1.7592	1.21122	2.01321	2.01391	1.38725	0.853596	1.85551	1.46792	ND
	PC O- 18:0;0-22:5;0	GPL	MEM	40	5	0	3.39192	1.5332	2.54442	2.40696	2.93492	3.56173	2.70527	2.42064	3.43353	4.13614	3.0798	1.80926	2.00256	1.84809	2.19651	2.60762
	PC O- 18:1;0-14:0;0	GPL	MEM	32	1	0	5.06581	3.92779	6.83341	5.35132	5.11343	4.99317	4.74298	4.86669	5.26844	3.66833	5.86409	3.96153	5.57845	4.24906	5.20955	5.33949
	PC O- 18:1;0-15:0;0	GPL	MEM	33	1	0	0.154117	0.107983	0.164188	0.179842	0.144863	0.168733	0.142428	0.151628	0.174669	0.150801	0.183103	0.133252	0.179941	0.149155	0.154163	0.189049
	PC O- 18:1;0-16:0;0	GPL	MEM	34	1	0	68.2212	43.7324	69.1692	64.0275	68.1487	63.3833	65.4109	60.3833	67.0265	57.2236	74.9026	47.0059	71.489	56.27	64.0265	67.672
	PC O- 18:1;0-16:1;0	GPL	MEM	34	2	0	8.16829	5.35798	9.12373	7.36009	8.1696	8.15328	7.9408	7.33996	8.38604	6.73522	8.42984	5.03314	7.60256	7.32069	7.12012	7.43135
	PC O- 18:1;0-17:1;0	GPL	MEM	35	2	0	0.200201	0.125575	0.231995	0.191382	0.173872	0.216782	0.195965	0.170644	0.189133	0.160381	0.188014	0.125253	0.183686	0.197423	0.200469	0.173441
	PC O- 18:1;0-18:0;0	GPL	MEM	36	1	0	0.556619	0.472781	0.712662	0.481823	0.617712	0.638206	0.668126	0.47008	0.569327	0.489475	0.674419	0.448811	0.617908	0.522774	0.520049	0.503959
	PC O- 18:1;0-18:1;0	GPL	MEM	36	2	0	17.1228	11.4334	20.0411	15.8783	17.9591	15.6444	15.7538	13.4166	16.9691	12.8416	17.2389	10.2348	17.2845	14.3807	16.6045	15.8967
	PC O- 18:1;0-18:2;0	GPL	MEM	36	3	0	6.32255	4.79352	6.68636	5.96837	7.15183	5.75051	5.63415	5.42917	6.14619	5.42278	6.98442	4.30445	7.13614	5.43144	5.94956	5.90095
	PC O- 18:1;0-20:1;0	GPL	MEM	38	2	0	0.783206	0.76046	1.0541	0.69767	0.913275	ND	ND	0.785349	0.997649	ND	0.935487	ND	1.06402	ND	0.910784	ND
	PC O- 18:1;0-20:2;0	GPL	MEM	38	3	0	0.836167	0.402776	0.96755	0.926849	0.517544	0.718036	0.803156	0.821479	0.802344	0.799869	0.760411	0.467465	0.543373	0.610318	0.887118	0.814146
	PC O- 18:1;0-20:3;0	GPL	MEM	38	4	0	7.04996	4.60889	6.56697	6.94823	7.11205	6.10699	6.5551	6.49507	6.50458	5.58862	6.82897	4.03862	6.5483	5.82277	5.60341	6.69973
	PC O- 18:1;0-20:4;0	GPL	MEM	38	5	0	30.1455	20.5872	29.3886	25.3717	29.825	29.8844	27.2493	25.2431	29.4219	25.6422	27.2388	18.26	28.512	27.9403	23.7868	25.3408
	PC O- 18:1;0-20:5;0	GPL	MEM	38	6	0	4.05725	3.41386	5.03582	5.46174	5.04371	5.10077	4.66011	5.04765	5.99335	4.44024	4.58046	2.69577	4.2742	4.83083	3.7281	2.29253
	PC O- 18:1;0-22:4;0	GPL	MEM	40	5	0	1.19791	1.62805	1.66968	1.78109	1.95769	1.54127	2.45963	1.97797	1.93566	ND	2.35916	1.60525	2.70072	2.37328	1.62483	2.56231
	PC O- 18:1;0-22:5;0	GPL	MEM	40	6	0	8.53682	6.43983	10.6096	8.66258	10.1607	9.79948	9.65966	8.38229	10.1749	7.94546	9.52359	6.72927	7.96055	8.2888	7.14205	8.43794
	PC O- 18:1;0-22:6;0	GPL	MEM	40	7	0	6.53792	2.89387	6.37818	ND	4.30367	4.57967	5.19853	3.9653	ND	1.82547	3.66692	2.88219	6.07259	4.84047	3.3015	4.6885
	PC O- 18:2;0-14:0;0	GPL	MEM	32	2	0	0.511705	0.630643	1.01689	0.894276	0.983361	0.444784	0.819956	0.840768	1.10517	0.923447	1.00419	0.700095	0.752544	1.01804	0.733131	0.733891
	PC O- 18:2;0-16:0;0	GPL	MEM	34	2	0	6.82253	4.7612	7.62009	7.17997	7.32766	7.08173	6.24059	6.19517	7.06949	5.79768	7.02526	4.06437	6.38463	5.88776	6.55743	6.69539
	PC O- 18:2;0-16:1;0	GPL	MEM	34	3	0	1.79733	1.08497	1.39676	1.51614	1.36077	1.72498	1.22672	1.44667	1.45906	1.27461	1.73815	0.973265	1.28455	1.33335	1.08586	1.33301
	PC O- 18:2;0-17:1;0	GPL	MEM	35	3	0	0.107146	0.0849567	0.138181	0.0885927	0.102656	0.0961736	0.150789	0.109177	0.0871996	0.0870472	0.114075	ND	0.102607	0.0619709	0.0954997	0.116922
	PC O- 18:2;0-18:0;0	GPL	MEM	36	2	0	0.386678	0.371216	0.383889	0.276681	0.434764	0.403755	0.375938	0.276958	0.491737	0.341415	0.428927	0.324556	0.398482	0.294217	ND	0.47555
	PC O- 18:2;0-18:1;0	GPL	MEM	36	3	0	7.23731	5.17357	9.16488	7.70767	8.08706	6.86976	7.15465	6.72286	6.6958	6.16894	8.58959	4.73062	8.07532	6.05236	7.12109	7.0637
	PC O- 18:2;0-18:2;0	GPL	MEM	36	4	0	4.55781	3.30444	4.62019	4.47068	5.38768	4.08837	3.61934	4.32487	4.68685	3.1017	4.45619	2.95578	4.32238	4.67695	3.66997	4.91594
	PC O- 18:2;0-20:1;0	GPL	MEM	38	3	0	ND	ND	0.32402	0.159713	0.220547	0.226281	0.208228	0.180474	0.258946	0.146241	0.195607	0.144755	0.186035	ND	0.147137	0.221753
	PC O- 18:2;0-20:3;0	GPL	MEM	38	5	0	4.34525	2.56966	3.3822	4.20084	4.8676	3.7941	3.3759	4.19663	4.14002	3.20596	3.88225	2.75332	4.55191	3.74608	4.67834	3.71667
	PC O- 18:2;0-20:4;0	GPL	MEM	38	6	0	17.4634	12.9645	16.7561	15.5827	18.1143	17.8861	16.9477	18.1165	16.3617	18.8797	15.6687	11.4645	18.8182	17.1409	13.6644	18.2637
	PC O- 18:2;0-22:5;0	GPL	MEM	40	7	0	5.53644	4.51292	6.25844	10.017	7.776	5.77742	6.11782	5.39047	11.9902	7.2913	7.93194	3.43352	5.59213	4.38595	7.02953	5.48703
PE	PE 14:0;0-16:0;0	GPL	MEM	30	0	0	ND	0.451627	0.583217	ND	0.516138	0.431484	ND	0.514291	0.650159	0.480861	0.746924	0.461222	0.671735	0.576215	0.60456	0.560362
	PE 14:0;0-18:0;0	GPL	MEM	32	0	0	0.68079	0.455456	0.581775	0.684912	0.672745	0.557134	0.651124	0.69257	0.655164	0.563325	0.81819	0.619236	0.788372	0.465485	0.567541	0.640412
	PE 14:0;0-18:1;0	GPL	MEM	32	1	0	1.46491	0.847098	1.49175	1.33769	1.4619	1.06527	1.46302	1.47054	1.35933	0.895127	1.33633	0.876884	1.40447	0.973262	1.19619	0.979814
	PE 15:0;0-22:5;0	GPL	MEM	37	5	0	2.00708	1.2931	1.84144	2.0428	0.140344	1.71752	0.180528	1.81141	0.166594	0.119733	0.185357	0.124397	0.190155	0.108817	0.176942	0.136525
	PE 16:0;0-16:0;0	GPL	MEM	32	0	0	2.58808	1.5399	1.8862	1.79725	2.12984	1.64999	1.81471	1.73386	2.48202	1.72168	2.57571	1.40673	2.40738	1.40359	2.15604	1.79694
	PE 16:0;0-16:1;0	GPL	MEM	32	1	0	7.11935	4.41889	6.98619	6.01983	6.60113	4.40901	6.07562	5.37964	6.5319	4.13881	6.58502	4.09373	7.78849	4.32734	6.15615	5.34578
	PE 16:0;0-18:1;0	GPL	MEM	34	1	0	53.4289	36.0859	48.0462	45.5655	49.1206	37.0646	46.6142	42.8281	46.6167	33.1409	50.8182	32.3756	52.3191	35.2685	45.2847	39.6238
	PE 16:0;0-18:2;0	GPL	MEM	34	2	0	5.2148	3.65951	4.57006	4.47069	4.57317	3.59485	4.47843	3.64892	4.48396	3.58044	5.02526	3.23092	4.89888	3.69003	4.05919	4.2982
	PE 16:0;0-19:1;0	GPL	MEM	35	1	0	0.677059	0.475167	0.576149	0.574364	0.529059	ND	0.627855	0.744994	0.570202	0.453601	0.687169	0.436784	ND	0.42891	0.508199	0.485285
	PE 16:0;0-20:1;0	GPL	MEM	36	1	0	1.68257	1.15092	1.28211	1.677	1.54442	1.18864	1.46714	1.5237	1.54124	1.23802	1.62099	1.14126	1.55119	1.12657	1.26995	1.35203
	PE 16:0;0-20:2;0	GPL	MEM	36	2	0	ND	0.971714	1.11725	0.849623	ND	ND	1.23538	0.891764	0.816476	0.838473	1.23901	0.955696	1.01054	0.785926	0.694426	0.923747
	PE 16:0;0-20:3;0	GPL	MEM	36	3	0	4.11945	3.45435	4.04256	3.91175	3.9881	3.50795	4.57964	4.64404	3.78509	3.36668	4.64195	3.12743	4.23602	3.21889	3.7858	3.72992
	PE 16:0;0-20:4;0	GPL	MEM	36	4	0	20.2228	16.0284	18.7706	19.3776	18.5289	16.1811	16.2426	18.6951	17.8274	14.9001	18.9011	14.2231	19.3988	14.9831	16.8592	17.0035
	PE 16:0;0-20:5;0	GPL	MEM	36	5	0	2.37938	1.65494	2.61116	2.20039	2.04259	1.71985	ND	1.84175	ND	1.60579	2.50245	1.53194	2.35868	1.65511	2.29538	ND
	PE 16:0;0-22:4;0	GPL	MEM	38	4	0	6.79089	5.25648	7.56734	7.06435	8.01268	5.65691	9.23014	7.90395	6.42032	5.79757	7.39311	5.93219	6.77491	5.81055	6.63276	7.21217
	PE 16:0;0-22:5;0	GPL	MEM	38	5	0	40.895	28.8941	36.0372	37.5748	37.0623	29.2334	34.8115	34.0367	35.2241	26.8229	ND	26.0443	39.6492	28.804	32.9473	30.9089
	PE 16:1;0-16:1;0	GPL	MEM	32	2	0	0.783506	0.615446	0.918026	1.11702	0.806903	0.743613	0.72395	0.53852	0.83217	0.832761	1.13699	0.613087	0.751947	0.421289	0.819089	0.792087
	PE 16:1;0-17:1;0	GPL	MEM	33	2	0	ND	19.4726	32.1566	24.7405	24.8424	19.9417	39.3269	19.1713	22.2391	25.8291	35.2703	ND	24.5128	16.5929	22.5406	24.3502
	PE 16:1;0-18:0;0	GPL	MEM	34	1	0	13.3815	9.18589	12.4485	11.5928	12.3041	8.53415	11.0699	10.5699	11.9737	7.8157	12.5619	8.29033	13.0731	7.94068	10.7178	9.96729
	PE 16:1;0-18:1;0	GPL	MEM	34	2	0	16.3995	10.4994	15.713	14.2531	14.1572	10.8299	14.7218	12.634	13.7991	9.79656	15.3688	9.34624	15.2748	9.95194	12.8526	11.1456
	PE 16:1;0-20:1;0	GPL	MEM	36	2	0	1.33884	1.09894	1.25374	1.32322	1.46311	0.830106	0.999701	1.10541	1.34318	0.901646	1.6689	0.866643	1.34159	0.809683	1.00193	1.15007
	PE 16:1;0-20:3;0	GPL	MEM	36	4	0	2.52586	1.3554	2.29596	2.2927	1.82103	1.33812	1.92816	2.49666	1.81403	1.27335	2.72713	1.76131	2.42536	1.6488	1.88802	1.70161
	PE 16:1;0-20:4;0	GPL	MEM	36	5	0	3.94769	3.0983	3.269	3.80191	3.62155	2.63141	5.36369	3.30209	5.49189	2.31111	3.61713	2.50208	3.90262	2.88853	3.28954	4.86439
	PE 16:1;0-22:4;0	GPL	MEM	38	5	0	1.01986	0.38574	1.36585	1.44975	1.32967	1.05504	1.2195	1.55645	1.21152	0.698455	2.55485	1.11278	1.02754	0.470613	1.18629	1.28587
	PE 16:1;0-22:5;0	GPL	MEM	38	6	0	9.72906	5.37785	9.16659	5.91613	7.91008	6.4019	7.62517	4.92942	5.59034	5.49431	6.75382	6.09894	9.07028	6.27969	7.21376	7.59883
	PE 16:1;0-22:6;0	GPL	MEM	38	7	0	1.01454	0.848922	1.10236	ND	ND	0.586254	ND	0.828417	0.69735	ND	1.05826	0.522168	0.94863	ND	ND	ND
	PE 17:0;0-18:1;0	GPL	MEM	35	1	0	7.07431	4.56887	6.20381	5.94821	5.9299	4.93921	5.34677	5.16658	5.8583	4.22	6.61835	4.20436	6.48703	4.62847	5.48128	5.13902
	PE 17:0;0-18:2;0	GPL	MEM	35	2	0	1.17201	1.13392	1.43928	1.30152	1.4616	0.93901	1.91857	1.34026	1.40277	1.86651	1.91163	1.15526	1.5688	1.30059	ND	1.80846
	PE 17:0;0-20:3;0	GPL	MEM	37	3	0	1.34487	1.05197	1.59369	1.623	0.901632	0.923264	0.842544	1.35644	0.773178	0.792897	1.6797	0.818393	1.37814	0.915666	0.724244	1.49139
	PE 17:0;0-20:4;0	GPL	MEM	37	4	0	6.13756	4.65737	5.12735	2.91349	5.46985	4.8051	5.10457	3.00757	2.8313	4.31523	2.76574	2.30725	3.13693	2.88192	4.52151	5.14667
	PE 17:0;0-22:4;0	GPL	MEM	39	4	0	ND	0.344298	ND	0.433308	ND	0.345764	0.327858	0.381493	ND	0.516203	0.457101	0.148413	0.298172	0.447552	0.321492	0.303197
	PE 17:0;0-22:5;0	GPL	MEM	39	5	0	0.547121	0.491012	0.585806	0.539416	0.54014	0.378801	0.54698	0.429601	0.592542	0.424052	0.58251	0.369245	0.389596	0.495785	0.508339	0.53551
	PE 17:1;0-18:0;0	GPL	MEM	35	1	0	2.20384	1.70954	2.18746	1.97553	2.18534	1.66015	2.02692	2.00556	2.07272	1.53057	2.15941	1.65283	2.75742	1.60283	2.04414	1.77248
	PE 17:1;0-18:1;0	GPL	MEM	35	2	0	19.7217	21.0036	39.3546	29.1414	29.4734	23.4113	44.7158	22.8171	24.2462	29.469	38.3936	18.6411	29.4268	22.2232	26.5187	27.8673
	PE 17:1;0-19:1;0	GPL	MEM	36	2	0	0.2973	0.486542	ND	0.642225	0.688542	0.590115	0.773337	0.744062	ND	ND	0.653345	ND	0.537709	ND	0.742592	ND
	PE 17:1;0-20:1;0	GPL	MEM	37	2	0	1.06839	0.732006	0.956719	0.826789	0.83367	0.52246	0.818576	0.823848	ND	ND	0.977206	0.512493	ND	ND	ND	0.602821
	PE 17:1;0-22:3;0	GPL	MEM	39	4	0	0.815062	0.517223	0.94442	0.284678	0.720293	ND	0.603465	0.499715	0.355171	ND	0.723858	0.212494	0.672245	0.540168	0.587666	0.405472
	PE 17:1;0-22:4;0	GPL	MEM	39	5	0	0.905914	0.667606	0.827224	0.825649	0.700787	0.795892	0.75687	0.802309	ND	0.608164	0.820266	0.569374	0.703037	0.639849	0.682945	0.794631
	PE 17:1;0-22:5;0	GPL	MEM	39	6	0	1.46893	1.25635	1.61408	1.12073	1.67869	0.73893	1.37958	1.36283	1.56875	1.17649	1.65271	0.831515	1.28855	1.23785	1.52625	1.47388
	PE 18:0;0-18:1;0	GPL	MEM	36	1	0	100.53	73.6361	89.6962	85.7236	93.2638	71.8098	89.4535	83.1033	89.8039	65.3755	97.471	63.6271	96.0895	68.9405	82.7153	78.304
	PE 18:0;0-18:2;0	GPL	MEM	36	2	0	15.6158	11.8526	14.2985	15.5117	15.1959	12.1761	13.7019	13.0833	14.7064	11.6044	15.6422	11.2391	15.9301	11.7225	13.7962	13.596
	PE 18:0;0-18:3;0	GPL	MEM	36	3	0	0.675615	0.419219	0.753213	0.577936	0.656513	0.638338	0.610084	0.480097	0.655141	0.4623	0.880651	0.611384	0.861751	0.391226	0.691262	0.526429
	PE 18:0;0-19:1;0	GPL	MEM	37	1	0	0.564773	0.225189	0.390939	0.321544	ND	0.319995	0.463786	0.334897	0.435804	0.294524	0.341079	0.306794	0.366672	0.297045	0.292544	0.319215
	PE 18:0;0-19:2;0	GPL	MEM	37	2	0	ND	ND	0.259305	0.23362	0.198079	0.208991	0.242656	0.189767	0.295259	0.191622	0.247885	0.187799	0.243904	ND	ND	0.232519
	PE 18:0;0-20:1;0	GPL	MEM	38	1	0	0.726484	ND	ND	ND	0.892493	ND	1.64532	ND	0.890036	0.67424	0.8929	1.28056	0.823818	1.30814	ND	0.693486
	PE 18:0;0-20:2;0	GPL	MEM	38	2	0	1.61853	1.23359	1.33921	1.54833	1.51571	1.31443	1.32879	1.53395	1.44116	1.2296	1.53931	1.27572	1.46728	1.24712	1.17833	1.40235
	PE 18:0;0-20:3;0	GPL	MEM	38	3	0	12.7126	10.1076	11.0929	9.9118	11.1849	9.98116	10.8038	11.14	11.0702	9.53718	11.3405	6.77585	11.2612	9.83397	9.2451	11.1867
	PE 18:0;0-20:4;0	GPL	MEM	38	4	0	140.732	117.015	124.763	145.106	128.107	113.867	121.86	129.909	123.993	102.439	134.119	101.125	136.515	110.12	108.881	123.347
	PE 18:0;0-20:5;0	GPL	MEM	38	5	0	12.6254	10.2748	10.9776	12.3169	11.5125	10.2316	10.3666	10.8002	11.129	8.98522	22.7795	9.17155	11.5432	9.52784	9.88775	11.3731
	PE 18:0;0-22:2;0	GPL	MEM	40	2	0	ND	0.286521	ND	0.341997	0.311853	ND	0.55849	0.408347	0.358811	ND	0.528882	0.318833	0.447811	ND	ND	0.514633
	PE 18:0;0-22:3;0	GPL	MEM	40	3	0	1.09908	0.146486	0.346512	0.353146	0.913234	0.866915	0.31146	0.220547	0.31477	0.736327	1.10901	0.619308	0.277907	0.799955	0.269109	0.349675
	PE 18:0;0-22:4;0	GPL	MEM	40	4	0	3.57289	0.892718	1.3691	1.14853	0.96371	1.03155	0.669912	1.02298	1.18098	2.3555	1.45316	0.679874	3.18831	0.880007	1.18494	3.38875
	PE 18:0;0-22:5;0	GPL	MEM	40	5	0	5.70393	3.76347	5.599	5.48596	5.11549	4.09959	4.49387	4.72852	5.21788	3.87367	5.37813	4.05052	4.93819	3.72175	4.49471	4.88357
	PE 18:0;0-22:6;0	GPL	MEM	40	6	0	8.64775	6.44128	9.64988	9.45232	9.1779	7.3168	7.81802	8.19592	8.73539	6.42852	9.32305	7.05844	9.21351	6.57893	7.92773	8.10817
	PE 18:1;0-18:1;0	GPL	MEM	36	2	0	107.376	74.2963	104.095	101.23	97.1072	73.9566	95.4501	89.3549	94.3923	67.2445	101.697	66.9967	102.063	69.8837	88.7061	82.1229
	PE 18:1;0-18:2;0	GPL	MEM	36	3	0	15.8496	10.8812	14.2589	14.8353	14.0046	10.1634	13.2764	13.0255	13.6674	9.90615	14.2928	9.57133	14.9445	10.3945	12.3266	12.8428
	PE 18:1;0-18:3;0	GPL	MEM	36	4	0	2.32978	1.74947	2.33423	2.51581	2.03724	1.58309	2.00375	ND	1.7767	1.33555	2.09045	ND	2.47249	1.68563	1.92853	2.15529
	PE 18:1;0-19:0;0	GPL	MEM	37	1	0	0.808357	0.639819	0.598874	0.626992	1.05246	0.661167	0.692581	0.742766	0.76016	0.512688	0.708767	0.51529	0.65918	0.64699	0.698548	0.542765
	PE 18:1;0-19:1;0	GPL	MEM	37	2	0	2.85434	2.0957	2.5822	2.3504	2.39123	1.87347	2.15807	2.34463	3.04915	2.51553	2.75298	1.80253	3.29727	2.76691	2.91772	2.26062
	PE 18:1;0-20:0;0	GPL	MEM	38	1	0	1.23213	1.41757	ND	1.53143	0.950009	1.54717	ND	ND	1.00495	0.698265	1.08178	ND	1.11355	ND	ND	0.811022
	PE 18:1;0-20:1;0	GPL	MEM	38	2	0	8.27862	5.05242	7.1439	7.26362	6.99055	5.17707	6.56857	6.49747	7.27732	4.47226	7.66618	4.76902	6.61173	4.66724	6.16993	5.43413
	PE 18:1;0-20:2;0	GPL	MEM	38	3	0	2.37557	1.93771	2.17319	1.94787	2.10679	1.96257	2.20804	2.34473	1.98197	1.93098	2.22251	1.16759	2.19157	1.7328	1.92759	2.00731
	PE 18:1;0-20:3;0	GPL	MEM	38	4	0	16.4821	13.9215	17.2053	16.9528	14.7198	13.6328	15.0586	16.2476	15.4877	12.9333	17.7403	11.9569	17.6363	13.247	14.4125	15.6382
	PE 18:1;0-20:4;0	GPL	MEM	38	5	0	31.4314	26.542	29.7386	37.1936	29.7031	27.6188	28.1168	31.9221	27.8336	24.5696	57.7917	24.0811	29.8045	27.4616	25.9188	29.5898
	PE 18:1;0-20:5;0	GPL	MEM	38	6	0	8.10586	4.97816	7.45829	6.09166	7.59565	5.58391	6.47701	5.15205	4.82902	5.25672	4.94168	5.10965	7.86827	5.77575	6.33102	6.33594
	PE 18:1;0-22:1;0	GPL	MEM	40	2	0	2.91923	1.92178	2.99553	2.2374	2.47324	2.33806	2.91022	2.678	2.30002	2.10083	2.6617	1.67131	2.49087	2.13996	2.75805	1.96964
	PE 18:1;0-22:2;0	GPL	MEM	40	3	0	ND	0.41184	0.515268	0.734554	ND	ND	1.02251	0.621579	0.53105	ND	ND	ND	0.605255	ND	0.51894	0.578859
	PE 18:1;0-22:3;0	GPL	MEM	40	4	0	ND	2.07663	2.74778	2.37862	3.02973	2.42376	3.39837	3.17919	2.29116	ND	2.38384	2.02311	ND	2.2772	2.38365	ND
	PE 18:1;0-22:4;0	GPL	MEM	40	5	0	3.38728	2.90975	3.39006	3.456	3.05832	2.71	3.51918	3.34119	2.86676	2.67721	3.39451	2.74772	3.05874	2.65867	3.01197	3.27331
	PE 18:1;0-22:5;0	GPL	MEM	40	6	0	17.8296	12.4046	17.2533	17.2904	15.4137	12.3289	14.4997	14.3189	14.5917	11.1704	18.1451	11.7113	16.477	12.919	15.0573	14.8976
	PE 18:1;0-22:6;0	GPL	MEM	40	7	0	14.654	9.47956	15.0389	ND	ND	10.1538	13.6177	12.3269	13.1796	9.89682	16.1464	11.0037	14.4015	9.70304	13.3422	13.0984
	PE 18:1;0-24:1;0	GPL	MEM	42	2	0	ND	0.736271	ND	0.904783	0.793011	0.614194	0.898257	1.01353	ND	0.531694	0.870917	0.58383	0.8473	ND	0.760189	0.780431
	PE 18:2;0-18:2;0	GPL	MEM	36	4	0	1.81003	1.52985	1.25064	1.68298	1.67948	1.09837	1.65767	1.78531	1.24542	0.892195	1.20916	1.74232	1.37977	1.12296	1.33445	1.40244
	PE 18:2;0-20:1;0	GPL	MEM	38	3	0	0.652773	ND	0.569258	0.507272	0.576717	0.428234	0.617575	0.627374	0.534944	ND	0.570256	0.173983	0.848823	ND	0.51996	0.616653
	PE 18:2;0-20:3;0	GPL	MEM	38	5	0	0.54832	0.50624	0.349744	ND	0.543715	ND	0.405292	0.405934	0.823013	0.428088	ND	0.347035	ND	ND	ND	0.532784
	PE 18:2;0-20:4;0	GPL	MEM	38	6	0	1.96909	1.60122	1.95123	1.32848	1.50203	1.4282	2.11122	1.60708	1.18036	1.68889	1.40909	1.30215	1.43797	1.48862	1.72722	2.45921
	PE 19:0;0-20:4;0	GPL	MEM	39	4	0	1.11186	1.00379	1.03011	0.738002	0.868859	1.21812	0.81616	0.981256	1.36705	1.08694	0.924667	0.499566	0.839082	0.722363	0.720722	1.17551
	PE 19:1;0-20:4;0	GPL	MEM	39	5	0	0.469557	0.345345	0.349697	0.401077	0.440169	0.477831	0.388068	0.558012	0.620536	0.316455	0.345644	0.28471	0.353775	0.353907	0.393601	0.402209
	PE 20:0;0-20:4;0	GPL	MEM	40	4	0	ND	0.125957	ND	0.16126	0.22729	0.189234	0.155253	ND	0.160737	0.312928	0.166988	0.153414	0.396405	0.128198	ND	0.425123
	PE 20:1;0-20:4;0	GPL	MEM	40	5	0	1.90247	1.49973	1.63301	2.07177	1.76812	1.75924	1.21679	1.87074	1.86065	1.26656	1.90426	1.16757	1.76992	1.48561	1.70049	1.74819
	PE 20:4;0-20:4;0	GPL	MEM	40	8	0	ND	1.04829	ND	1.34873	0.784522	0.638446	0.921643	0.803478	1.0427	0.755235	1.05746	0.88609	0.981213	ND	ND	1.09471
PE-O	PE O- 16:0;0-16:1;0	GPL	MEM	32	1	0	0.106144	0.152297	0.201907	0.145161	0.137337	0.156919	0.112797	0.150906	0.343653	0.13528	0.147955	0.240491	0.239631	0.135406	0.119131	ND
	PE O- 16:0;0-18:1;0	GPL	MEM	34	1	0	0.890874	0.521927	0.582986	0.591664	0.62127	0.512593	0.716533	0.715281	0.769445	0.579154	0.689458	0.540687	0.87162	0.63049	0.599265	0.533445
	PE O- 16:0;0-18:2;0	GPL	MEM	34	2	0	0.211107	0.166605	0.204897	0.400458	0.176942	0.275159	0.184951	0.179929	0.219234	0.1281	0.160576	0.159275	0.218756	0.200421	0.213465	0.34804
	PE O- 16:0;0-20:3;0	GPL	MEM	36	3	0	0.153483	0.0825649	0.145967	ND	0.321926	0.107633	0.100845	0.112853	0.135035	0.135127	0.152275	0.079162	0.265917	0.119335	0.135413	0.146584
	PE O- 16:0;0-20:4;0	GPL	MEM	36	4	0	1.80567	1.50256	1.80622	1.80485	1.70515	1.52221	1.61003	1.73221	1.6896	1.26533	1.9372	1.31404	1.79868	1.52197	1.7023	1.79638
	PE O- 16:0;0-20:5;0	GPL	MEM	36	5	0	2.03413	1.81135	1.9321	1.70487	2.21506	0.903478	1.06977	2.22416	1.9914	0.869998	2.03666	1.5796	1.85489	1.65055	2.10244	1.02722
	PE O- 16:0;0-22:4;0	GPL	MEM	38	4	0	0.277331	0.378577	0.434762	0.399296	0.238068	0.121248	0.155583	0.318905	0.208273	0.304347	0.409401	0.133721	0.394087	0.387394	0.406883	0.404678
	PE O- 16:0;0-22:5;0	GPL	MEM	38	5	0	2.99483	2.14345	2.37807	2.76371	2.17572	1.68664	2.19777	1.78543	2.73359	1.37388	2.30879	1.34656	2.53295	2.19191	2.36519	1.87073
	PE O- 16:1;0-16:0;0	GPL	MEM	32	1	0	1.99963	1.61243	1.26599	1.49768	2.22967	1.53466	1.82479	2.06975	2.02824	1.58787	1.97912	1.25992	1.85947	1.40271	1.49595	1.54647
	PE O- 16:1;0-16:1;0	GPL	MEM	32	2	0	2.39132	1.81378	2.33681	2.92617	2.14795	1.66013	2.21041	2.39328	1.91093	1.61198	2.32785	1.40693	2.38811	1.67695	2.03561	1.84142
	PE O- 16:1;0-17:1;0	GPL	MEM	33	2	0	0.30201	0.266785	0.390406	0.456929	0.368671	0.313996	0.190378	0.399356	0.228494	0.284723	0.354098	0.270952	0.497437	0.284415	0.348406	0.314429
	PE O- 16:1;0-18:1;0	GPL	MEM	34	2	0	24.7411	18.1951	26.8707	26.9724	22.6904	17.9493	22.8586	23.7912	20.9119	16.0004	25.0079	16.8314	23.3739	16.633	22.0835	20.4208
	PE O- 16:1;0-18:2;0	GPL	MEM	34	3	0	2.81411	2.27368	2.92339	3.16714	2.71676	2.20544	2.66398	2.70469	2.21202	1.98864	3.26211	1.99621	2.77209	2.19642	2.83749	2.45016
	PE O- 16:1;0-19:1;0	GPL	MEM	35	2	0	0.0706788	0.0326677	0.035291	0.0694579	0.0405588	0.025377	0.0439061	0.0732866	0.0327493	0.0261054	0.0909842	0.0581685	0.0282194	0.0259065	0.0388733	0.0389609
	PE O- 16:1;0-20:1;0	GPL	MEM	36	2	0	1.95585	1.32319	1.60616	1.43722	1.72656	1.04407	1.53907	1.33622	1.58302	0.880266	1.69588	0.932157	1.56732	0.989456	1.42795	1.11126
	PE O- 16:1;0-20:2;0	GPL	MEM	36	3	0	0.668805	0.392184	0.570115	0.533852	0.575927	0.487157	0.690848	0.66519	0.533155	0.462912	0.702809	0.457277	0.613458	0.44485	0.521356	0.501143
	PE O- 16:1;0-20:3;0	GPL	MEM	36	4	0	6.08098	4.76611	6.3084	7.01988	5.93905	4.30116	5.45847	5.59949	4.97217	4.47575	6.60831	4.06269	6.11076	4.32234	5.80032	5.23224
	PE O- 16:1;0-20:4;0	GPL	MEM	36	5	0	160.054	121.939	152.818	166.14	142.441	118.24	136.335	143.309	136.582	109.204	154.395	107.99	150.831	119.931	133.131	133.019
	PE O- 16:1;0-20:5;0	GPL	MEM	36	6	0	32.355	23.8538	32.1545	33.8228	29.6164	23.481	27.4408	31.3937	27.1516	20.7524	30.8106	21.6275	30.3807	22.2857	27.4988	26.7327
	PE O- 16:1;0-22:2;0	GPL	MEM	38	3	0	0.124988	0.162248	0.385527	0.226512	0.213702	0.165431	0.203695	0.20604	0.246114	0.115963	0.471473	0.209147	0.277677	0.125297	0.394581	0.135053
	PE O- 16:1;0-22:3;0	GPL	MEM	38	4	0	1.0209	0.58997	0.880384	0.870301	0.872558	0.528453	0.624146	0.76711	0.660911	0.483728	0.722517	0.426745	0.92261	0.546306	0.729032	0.635998
	PE O- 16:1;0-22:4;0	GPL	MEM	38	5	0	15.6908	10.03	14.364	15.0748	12.9218	8.78335	12.3105	11.5714	12.4519	9.04933	15.4663	9.12144	13.3137	10.689	13.8726	12.4609
	PE O- 16:1;0-22:5;0	GPL	MEM	38	6	0	46.8441	32.379	47.1005	43.487	42.1977	31.0516	40.6057	36.9094	40.7885	30.4541	49.6736	29.839	44.2635	32.1993	38.17	36.1973
	PE O- 16:1;0-22:6;0	GPL	MEM	38	7	0	47.9519	30.6146	50.2078	44.2719	54.6445	34.8152	45.5288	38.3042	43.3568	28.9943	53.1738	28.5144	51.3815	30.5408	45.0791	31.774
	PE O- 16:2;0-16:0;0	GPL	MEM	32	2	0	0.490737	0.229601	1.0385	0.177587	0.387899	0.437359	0.284479	0.164948	0.32456	0.497953	0.802539	0.302403	0.369426	0.28712	0.669138	0.379057
	PE O- 16:2;0-18:0;0	GPL	MEM	34	2	0	0.149269	0.142529	1.01781	0.415015	0.159784	0.453489	0.146162	0.357474	0.215775	0.395218	0.657589	ND	0.114409	0.14951	0.872569	0.345747
	PE O- 16:2;0-18:1;0	GPL	MEM	34	3	0	0.726357	0.586123	0.80061	0.72706	0.665705	0.550912	0.525414	0.772505	0.646057	0.669525	0.692637	0.435549	0.697666	0.546645	0.699322	0.520714
	PE O- 16:2;0-20:4;0	GPL	MEM	36	6	0	2.17572	1.45362	2.09805	1.67718	1.41916	1.43141	2.41612	ND	2.14555	1.62371	2.58493	ND	2.08715	2.02144	1.9979	1.43097
	PE O- 17:0;0-17:1;0	GPL	MEM	34	1	0	0.321679	0.198795	0.272051	0.198998	0.363399	0.252466	0.392583	0.315278	0.352113	0.280512	0.313063	0.199268	0.381254	0.236135	0.314922	0.250769
	PE O- 17:0;0-18:2;0	GPL	MEM	35	2	0	0.784959	0.58251	0.815413	0.870844	0.694105	0.556452	0.741698	0.64135	0.676648	0.572221	0.834408	0.481203	0.742485	0.514802	0.680945	0.728918
	PE O- 17:0;0-20:3;0	GPL	MEM	37	3	0	0.668259	ND	0.586941	0.657525	ND	0.552695	0.607532	0.544778	0.61097	0.381259	0.591412	ND	0.616373	ND	0.453407	0.554535
	PE O- 17:0;0-20:4;0	GPL	MEM	37	4	0	1.03614	0.784683	0.971178	1.02815	0.843755	0.679419	0.966008	0.893557	1.0274	0.781836	1.099	0.812903	1.15485	0.810519	0.75777	0.820955
	PE O- 17:0;0-20:5;0	GPL	MEM	37	5	0	1.4824	0.648143	1.3123	1.12609	0.786791	0.411001	ND	1.09758	ND	0.360371	0.648448	0.38216	0.763854	0.958111	0.722664	ND
	PE O- 17:0;0-22:5;0	GPL	MEM	39	5	0	0.891684	0.905723	0.784263	0.829595	0.849518	0.734909	0.900355	0.75946	0.658818	0.937385	0.500302	0.605521	1.22248	1.09065	0.778479	0.66555
	PE O- 17:1;0-16:1;0	GPL	MEM	33	2	0	0.590121	0.495544	0.566903	0.606753	0.506354	0.425516	0.53747	0.551911	0.520221	0.312133	0.5261	0.364262	0.603783	0.38234	0.514889	0.461467
	PE O- 17:1;0-17:0;0	GPL	MEM	34	1	0	0.142463	0.0413691	0.0553067	0.0399149	0.0519685	0.0503345	0.062506	0.0438935	0.045791	0.0611913	0.145465	ND	0.08828	0.0321286	0.0592252	ND
	PE O- 17:1;0-17:1;0	GPL	MEM	34	2	0	ND	0.0781434	0.228126	0.153605	0.157915	0.109514	0.135109	0.129704	0.143521	0.0868943	0.108699	ND	0.0939034	0.111026	0.104646	0.142753
	PE O- 17:1;0-18:1;0	GPL	MEM	35	2	0	2.22082	1.56579	2.3971	2.23394	1.78108	1.44669	2.10708	1.93373	1.89651	1.41394	2.22381	1.2519	2.03761	1.35151	1.98388	1.67969
	PE O- 17:1;0-18:2;0	GPL	MEM	35	3	0	0.549657	0.328315	0.550148	0.529613	0.462257	0.317001	0.495274	0.470934	0.468174	0.35802	0.551728	0.394722	0.545391	0.375328	0.524234	0.487462
	PE O- 17:1;0-20:3;0	GPL	MEM	37	4	0	0.259055	0.118982	0.203343	0.204907	0.155991	0.110077	0.18529	0.198222	0.138011	0.100376	0.223662	0.138233	0.222464	0.164663	0.130025	0.135273
	PE O- 17:1;0-20:4;0	GPL	MEM	37	5	0	12.3064	10.0685	11.5306	13.0081	11.3324	9.99497	12.1549	11.4092	10.749	9.15817	12.5999	9.09042	12.1001	9.01956	11.1066	11.0671
	PE O- 17:1;0-20:5;0	GPL	MEM	37	6	0	2.24151	1.4029	3.84357	2.14635	2.26298	1.49346	3.51235	2.32879	3.33981	ND	1.80837	2.49051	2.0336	2.93909	3.30449	1.9157
	PE O- 17:1;0-22:4;0	GPL	MEM	39	5	0	0.743	0.258339	0.891562	0.957875	0.787671	0.688685	0.739252	0.8973	0.621126	0.340325	1.13216	0.704613	0.525712	0.447239	0.727553	0.832126
	PE O- 17:1;0-22:5;0	GPL	MEM	39	6	0	4.41142	3.42689	4.68726	4.18925	4.59162	3.60312	4.32646	3.60836	3.87909	3.28786	4.06396	3.32762	4.88863	3.55566	4.06753	4.40117
	PE O- 17:1;0-22:6;0	GPL	MEM	39	7	0	5.63093	3.76369	5.59241	ND	ND	3.94971	ND	5.08876	5.3364	ND	5.69981	3.63169	5.55218	ND	ND	ND
	PE O- 17:2;0-16:0;0	GPL	MEM	33	2	0	0.332363	0.227832	0.328725	0.328221	0.302745	0.285527	0.37901	0.297142	0.290176	0.255468	0.369663	0.254998	0.415259	0.299989	0.250395	0.374788
	PE O- 17:2;0-18:0;0	GPL	MEM	35	2	0	0.0450328	0.089245	0.123162	0.0836534	0.089142	0.0849832	0.13605	0.0378808	0.108338	0.0387581	ND	0.096584	0.0851492	0.0333485	0.114449	0.118992
	PE O- 17:2;0-18:1;0	GPL	MEM	35	3	0	0.773472	0.434315	0.737364	0.694919	0.587862	0.440551	0.631205	0.751794	0.652856	0.441041	0.725214	0.454273	0.718458	0.455972	0.658649	0.629382
	PE O- 17:2;0-20:4;0	GPL	MEM	37	6	0	1.65742	1.34526	ND	1.66146	1.64658	1.40758	ND	1.47699	ND	ND	2.19454	ND	1.76846	ND	ND	1.38607
	PE O- 18:0;0-16:1;0	GPL	MEM	34	1	0	0.256982	0.163623	0.220007	0.166298	0.295142	0.232579	0.250746	0.208698	0.284274	0.148886	0.292091	0.127437	0.348418	0.198343	0.214761	0.173876
	PE O- 18:0;0-18:2;0	GPL	MEM	36	2	0	0.641156	0.36865	0.376139	0.414537	0.449433	0.21606	0.383007	0.521117	0.530327	0.341847	0.496176	0.366938	0.575739	0.314553	0.530563	0.492509
	PE O- 18:0;0-20:3;0	GPL	MEM	38	3	0	0.596301	0.432763	0.456613	0.534981	0.397177	0.483824	0.427404	0.537797	0.249483	0.321271	0.544651	0.377591	0.563009	0.457956	0.477078	0.453614
	PE O- 18:0;0-20:4;0	GPL	MEM	38	4	0	2.47674	2.19304	2.68362	2.23023	2.28594	1.78178	2.45515	2.2099	2.23772	1.64506	2.20366	1.67511	2.27235	2.33567	2.09834	2.30045
	PE O- 18:0;0-20:5;0	GPL	MEM	38	5	0	0.406312	0.34024	0.609746	0.498341	0.484716	0.354762	0.330197	0.553201	0.416593	0.532881	0.388096	0.22678	0.587752	0.580035	0.497094	0.562877
	PE O- 18:0;0-22:4;0	GPL	MEM	40	4	0	0.196002	0.170252	ND	0.317872	ND	0.409328	0.231159	0.373492	ND	0.613997	0.212523	0.167397	0.191946	0.235657	0.232389	0.358941
	PE O- 18:0;0-22:5;0	GPL	MEM	40	5	0	1.48567	1.11143	1.7027	1.43858	1.32249	1.05089	1.17497	0.678442	1.41126	1.3094	1.3333	1.09215	1.20525	1.44596	1.72347	1.54221
	PE O- 18:1;0-14:0;0	GPL	MEM	32	1	0	0.250173	0.13065	0.14193	ND	ND	0.158797	0.243074	0.153003	0.166217	0.0560626	0.148283	0.0809004	0.339867	0.133376	0.096527	0.117226
	PE O- 18:1;0-16:0;0	GPL	MEM	34	1	0	1.65859	1.03826	0.815859	0.897925	1.47841	1.2073	1.51166	1.5001	1.62055	1.27989	1.60207	1.13228	2.15735	1.42086	1.317	1.13436
	PE O- 18:1;0-16:1;0	GPL	MEM	34	2	0	1.86485	1.65758	1.909	2.12323	1.8457	1.2582	1.64572	1.58536	1.64805	1.08922	1.96592	1.30329	1.91352	1.58264	1.81162	1.55091
	PE O- 18:1;0-17:1;0	GPL	MEM	35	2	0	0.10796	0.0764262	0.110522	0.0990133	0.109802	0.0667442	0.120445	0.0869182	0.0795909	0.0413118	0.104726	0.0602346	0.109283	0.0863817	0.104699	0.11011
	PE O- 18:1;0-18:1;0	GPL	MEM	36	2	0	10.6843	7.178	11.1475	10.2536	9.47181	6.27641	9.71322	8.57598	9.21346	5.70535	11.0164	6.20608	10.5666	5.94336	8.97469	7.448
	PE O- 18:1;0-18:2;0	GPL	MEM	36	3	0	3.1995	2.1433	2.88185	3.16407	2.91435	2.16723	2.88399	2.93036	2.605	2.03667	2.87168	2.14246	2.899	2.16753	2.82348	2.68839
	PE O- 18:1;0-20:1;0	GPL	MEM	38	2	0	1.41084	0.896588	1.13757	0.97304	1.40847	0.982651	1.00421	0.961039	1.39084	0.8194	1.14179	0.738672	1.1157	0.977007	1.06195	0.797736
	PE O- 18:1;0-20:2;0	GPL	MEM	38	3	0	0.461738	0.206852	0.438181	0.56613	0.383509	0.28297	0.495398	ND	0.229394	0.325595	0.193648	0.213015	0.602509	0.0916164	0.371581	0.103882
	PE O- 18:1;0-20:3;0	GPL	MEM	38	4	0	3.89035	2.38166	3.84187	3.38818	3.1253	2.41025	3.10982	2.80489	2.97715	1.97122	3.74596	2.31413	3.30339	2.15716	2.96577	2.33038
	PE O- 18:1;0-20:4;0	GPL	MEM	38	5	0	54.2573	36.5409	49.5009	51.5601	47.5778	35.588	45.4063	43.6302	45.2807	33.3787	50.0725	31.3689	49.9911	37.9497	42.5552	43.2547
	PE O- 18:1;0-20:5;0	GPL	MEM	38	6	0	8.19991	5.11263	6.4503	6.34495	6.76174	5.77917	6.65681	6.16396	6.01446	4.10699	5.45709	4.44952	6.59343	5.10373	5.87045	5.22653
	PE O- 18:1;0-22:3;0	GPL	MEM	40	4	0	0.695221	0.373517	0.737748	0.413628	0.760921	ND	0.307288	0.324584	0.341775	ND	0.50341	0.207177	0.668288	0.417311	0.55491	0.626116
	PE O- 18:1;0-22:4;0	GPL	MEM	40	5	0	5.26469	4.15345	4.62393	5.58263	4.34388	4.44442	5.05217	5.1614	4.68361	3.71136	5.3526	3.741	5.34344	4.15642	4.89685	4.70468
	PE O- 18:1;0-22:5;0	GPL	MEM	40	6	0	17.4909	13.561	16.0531	15.5027	15.2229	10.7503	14.9819	13.8544	13.6748	10.8629	16.1644	10.8237	15.6566	10.8878	13.6305	14.1574
	PE O- 18:1;0-22:6;0	GPL	MEM	40	7	0	11.0291	6.18779	10.2926	9.90037	10.0038	5.94538	6.89953	8.77664	8.05788	5.21396	7.85706	6.73764	9.20046	4.84301	8.93724	4.87706
	PE O- 18:2;0-14:0;0	GPL	MEM	32	2	0	0.612866	0.414429	0.493306	0.586917	0.606304	0.452429	0.595473	0.557153	0.603701	0.310202	0.591147	0.405802	0.667884	0.276577	0.428041	0.502265
	PE O- 18:2;0-15:0;0	GPL	MEM	33	2	0	ND	0.0433245	ND	0.102591	0.0439606	0.0726243	0.0637785	0.0859479	0.056218	0.0583134	0.0908171	0.0745213	0.103494	0.0590524	0.0852334	0.0874257
	PE O- 18:2;0-16:0;0	GPL	MEM	34	2	0	13.9276	10.3809	10.1529	10.7429	13.0964	10.221	12.2093	12.5838	12.2259	9.79344	13.41	10.0231	14.7739	10.6541	10.7709	11.1107
	PE O- 18:2;0-16:1;0	GPL	MEM	34	3	0	2.42913	1.61882	2.14832	2.50015	2.06801	1.80379	1.91817	1.91227	1.90657	1.55507	2.07001	1.48519	2.55927	1.58297	1.84744	1.91363
	PE O- 18:2;0-17:0;0	GPL	MEM	35	2	0	0.0169451	0.0218015	0.0338534	ND	0.0261974	0.0208384	0.0233465	ND	0.0306671	0.0322609	0.0273899	0.0225699	0.0208937	0.015942	0.0222805	0.0424882
	PE O- 18:2;0-17:1;0	GPL	MEM	35	3	0	0.113073	0.0674633	0.128205	0.108571	0.0652447	0.0612346	0.0644677	0.0838439	0.0572427	0.0653265	0.114928	0.073572	0.0995028	0.0583362	0.0852705	0.0745799
	PE O- 18:2;0-18:0;0	GPL	MEM	36	2	0	0.760889	0.714237	1.26235	0.872056	0.825206	0.654526	1.19427	0.734581	0.896268	0.827599	0.982888	0.729145	0.905259	0.527463	1.01448	0.85673
	PE O- 18:2;0-18:1;0	GPL	MEM	36	3	0	14.0135	10.0195	14.6704	14.9122	12.2649	9.02011	12.4867	11.6494	11.3153	8.70878	13.0631	8.85692	12.1055	9.15622	11.6626	10.7429
	PE O- 18:2;0-18:2;0	GPL	MEM	36	4	0	3.93445	2.65945	3.39958	4.03366	3.74335	2.48967	3.24322	3.58599	3.18417	2.28548	3.10272	2.70598	3.56873	2.55135	2.94366	3.00404
	PE O- 18:2;0-19:1;0	GPL	MEM	37	3	0	0.0637464	ND	0.0562417	0.0507846	ND	ND	0.0556278	ND	ND	0.0634332	0.0486928	ND	0.0560947	ND	0.0277037	0.0375909
	PE O- 18:2;0-20:1;0	GPL	MEM	38	3	0	1.26003	0.738158	1.16237	1.0811	0.949294	0.737531	1.02788	1.08702	1.01948	0.68496	1.02476	0.726946	1.14823	0.761075	0.857653	0.888449
	PE O- 18:2;0-20:2;0	GPL	MEM	38	4	0	0.205186	0.15536	0.26889	0.602145	0.196648	0.194407	0.509233	0.394043	0.216258	0.310501	0.409984	0.149501	0.493633	ND	0.41919	0.399364
	PE O- 18:2;0-20:3;0	GPL	MEM	38	5	0	7.55064	5.49835	7.59092	8.81932	6.98837	5.26393	7.05136	7.11714	5.84131	4.79299	7.62191	5.25047	7.96448	5.83491	6.7838	7.2189
	PE O- 18:2;0-20:4;0	GPL	MEM	38	6	0	65.0524	52.4667	62.2506	74.2785	59.612	49.1717	55.0754	60.3193	57.2754	52.7703	64.0811	45.3133	63.3226	50.3741	57.8522	57.3639
	PE O- 18:2;0-20:5;0	GPL	MEM	38	7	0	30.6518	22.6221	27.064	29.2937	20.3711	17.8643	23.2515	25.5643	27.5486	20.4754	25.2798	20.0363	25.9609	20.4011	21.8669	27.0795
	PE O- 18:2;0-22:3;0	GPL	MEM	40	5	0	0.705589	0.392035	0.535606	1.16784	1.14446	0.368896	0.382157	0.583573	0.5377	0.516086	0.560648	0.408325	1.09291	0.470905	ND	0.570767
	PE O- 18:2;0-22:4;0	GPL	MEM	40	6	0	7.93624	5.67861	6.63918	6.38126	6.42993	5.16273	6.41765	5.83431	6.95516	4.96934	6.43857	6.02365	6.97415	5.29438	5.2562	5.86836
	PE O- 18:2;0-22:5;0	GPL	MEM	40	7	0	29.1676	20.7558	28.9413	30.712	26.3008	21.2774	29.8748	24.1372	27.6414	21.8547	33.6794	20.0202	30.1108	21.6107	29.8728	25.542
	PE O- 18:2;0-22:6;0	GPL	MEM	40	8	0	22.4634	15.8704	20.9551	21.4609	21.1257	15.483	19.5005	18.7188	20.5296	14.31	22.3235	14.0749	21.0322	14.4137	19.1535	18.1239
PG	PG 14:0;0-16:0;0	GPL	MEM	30	0	0	0.585433	0.405203	0.601538	0.742362	ND	ND	ND	ND	ND	0.234933	ND	0.206587	0.652705	0.494668	0.864595	0.79011
	PG 14:0;0-18:0;0	GPL	MEM	32	0	0	0.388944	0.226749	0.677027	0.489597	ND	ND	ND	ND	0.0979472	ND	0.234692	ND	0.447485	0.2625	0.74405	0.52657
	PG 14:0;0-18:1;0	GPL	MEM	32	1	0	0.757638	0.588131	1.08568	1.154	0.249661	0.156183	0.272312	0.257128	0.386455	0.183796	0.443386	0.288123	0.787578	0.618691	1.28794	1.0336
	PG 16:0;0-16:0;0	GPL	MEM	32	0	0	1.61546	1.01654	2.12972	2.17568	ND	ND	ND	ND	0.234902	0.501155	0.571457	0.404735	1.88318	0.642027	2.52022	1.65853
	PG 16:0;0-16:1;0	GPL	MEM	32	1	0	1.14271	0.920284	1.24315	1.30841	0.313119	0.271228	0.351861	0.296361	0.405993	0.305702	0.576029	0.329076	1.11803	0.852017	1.56155	1.4632
	PG 16:0;0-18:0;0	GPL	MEM	34	0	0	3.3427	2.63263	5.27323	5.75242	1.4762	ND	1.61159	ND	1.46566	ND	1.8103	ND	2.6568	2.28493	4.56108	4.58157
	PG 16:0;0-18:1;0	GPL	MEM	34	1	0	22.1854	14.757	28.169	29.841	12.543	9.60614	12.5547	11.0815	12.8385	9.39619	17.0777	8.87128	23.2638	14.6168	26.8592	26.8618
	PG 16:0;0-18:2;0	GPL	MEM	34	2	0	0.143186	0.109097	0.307489	0.306082	0.0728253	0.0514429	0.074074	0.0591627	0.0622584	0.0329113	0.122193	0.051353	0.182461	0.146348	0.322756	0.32798
	PG 16:0;0-19:1;0	GPL	MEM	35	1	0	0.518792	0.388117	0.614306	0.649567	0.458487	0.335382	0.540291	ND	0.302998	0.235058	0.36657	0.207923	0.585859	0.431851	0.506797	0.59758
	PG 16:0;0-20:2;0	GPL	MEM	36	2	0	0.238596	0.200317	0.366278	0.316067	0.139617	ND	0.13336	ND	0.0952112	0.196259	0.256317	0.16265	0.286678	0.204459	0.304835	0.291635
	PG 16:0;0-20:3;0	GPL	MEM	36	3	0	0.195515	0.182472	0.350713	0.351144	ND	ND	0.303868	ND	ND	ND	0.262909	0.160808	0.26645	0.270245	0.365515	ND
	PG 16:0;0-20:4;0	GPL	MEM	36	4	0	0.914817	0.777324	1.1629	0.97811	0.25862	0.161239	0.307043	0.311265	0.564738	0.283071	1.00839	0.405768	1.00457	0.937095	0.910549	1.81932
	PG 16:1;0-18:1;0	GPL	MEM	34	2	0	1.99959	1.44971	2.77216	3.237	1.26072	0.881656	1.15489	1.04792	1.17771	0.628808	1.70923	0.805476	2.22321	1.67395	3.00644	2.79921
	PG 16:1;0-20:2;0	GPL	MEM	36	3	0	0.118702	ND	0.113512	0.107833	0.0846327	0.12498	ND	ND	0.107362	ND	ND	0.0636407	0.11049	0.105335	0.0910188	0.144985
	PG 16:1;0-22:4;0	GPL	MEM	38	5	0	0.144216	ND	0.213186	ND	0.0653201	0.0591436	0.08044	0.0657138	0.0789412	0.0596708	ND	0.0693471	0.126291	ND	0.0904319	0.172748
	PG 16:1;0-22:5;0	GPL	MEM	38	6	0	1.00063	0.431776	0.714126	0.871997	ND	0.454703	0.543007	0.487365	0.705508	ND	1.11358	0.328585	0.778453	0.791787	0.716559	0.648405
	PG 17:0;0-18:1;0	GPL	MEM	35	1	0	0.492851	0.443662	0.570785	0.798994	0.420291	0.32047	0.556244	0.623654	0.262827	0.291029	0.433798	0.316919	0.539083	0.585208	0.594108	0.67758
	PG 17:1;0-18:1;0	GPL	MEM	35	2	0	0.441884	0.279877	0.506311	0.691602	ND	ND	ND	ND	ND	ND	0.339161	ND	0.495063	0.291833	0.573683	0.605025
	PG 18:0;0-18:1;0	GPL	MEM	36	1	0	4.76861	3.9157	7.43033	6.79309	2.57092	2.12988	3.18008	2.35231	3.31697	1.87693	3.69479	2.23375	4.50764	3.73444	5.3321	6.9192
	PG 18:0;0-18:2;0	GPL	MEM	36	2	0	ND	0.487003	0.970219	1.23402	0.231025	0.279581	0.421706	0.260895	0.288082	0.288487	0.518663	0.260615	0.65205	0.557436	0.818063	0.930532
	PG 18:0;0-20:3;0	GPL	MEM	38	3	0	0.367112	0.146178	0.273034	0.310845	ND	ND	ND	ND	ND	ND	0.105425	0.0483594	0.177425	ND	0.213211	0.35423
	PG 18:0;0-20:4;0	GPL	MEM	38	4	0	0.428488	0.337016	0.830609	1.07595	0.171636	0.170479	ND	ND	ND	ND	ND	0.183762	0.42987	0.48009	0.818391	0.7214
	PG 18:1;0-18:1;0	GPL	MEM	36	2	0	4.89073	2.90653	6.59736	7.83658	2.42289	1.71022	3.11423	2.98068	2.26404	2.20574	4.77354	1.80926	5.03101	3.23164	6.66161	6.8703
	PG 18:1;0-18:2;0	GPL	MEM	36	3	0	1.60666	1.10493	2.23264	2.91651	1.55011	1.01626	1.31265	1.42068	1.27708	1.05259	1.82216	0.815356	1.70001	1.3473	1.83072	2.41598
	PG 18:1;0-20:2;0	GPL	MEM	38	3	0	ND	0.203371	0.441872	0.413694	0.286884	ND	ND	ND	ND	ND	0.293049	0.191685	0.391893	ND	0.299115	0.330548
	PG 18:1;0-20:3;0	GPL	MEM	38	4	0	0.580069	0.489554	0.756982	0.857675	0.354731	0.225161	0.657871	0.50112	0.45694	0.483614	0.967252	0.307223	0.557091	0.479642	0.642572	0.543716
	PG 18:1;0-20:4;0	GPL	MEM	38	5	0	0.861821	0.936221	1.15888	2.07186	0.477121	0.397787	0.444978	0.443098	0.463469	0.495635	1.2449	0.5208	0.877423	1.0079	0.611464	2.05681
	PG 18:1;0-22:5;0	GPL	MEM	40	6	0	1.24418	1.18978	ND	1.97792	1.28435	0.946537	1.32165	1.20215	0.988696	ND	1.81954	0.873569	1.47403	1.32499	1.39157	1.52474
	PG 18:2;0-18:2;0	GPL	MEM	36	4	0	0.258672	0.188537	0.352652	0.23801	0.0730425	0.0451071	0.0564045	0.0670782	0.126856	0.0496843	0.331466	0.0878744	0.218739	0.188654	0.152225	0.314235
	PG 18:2;0-20:4;0	GPL	MEM	38	6	0	ND	0.16724	0.300447	0.337352	ND	0.0990697	0.19003	0.150036	ND	0.562403	ND	0.19272	0.242764	ND	0.293284	0.339137
	PG 22:6;0-22:6;0	GPL	MEM	44	12	0	4.89146	4.45613	4.839	5.86801	4.81926	4.8944	5.08782	5.52248	4.47849	5.26686	6.21277	3.96835	5.97032	5.87462	4.29286	4.96974
PI	PI 14:0;0-18:0;0	GPL	MEM	32	0	0	ND	2.0048	ND	1.97186	1.60249	ND	3.52566	ND	1.57725	1.01502	1.43282	0.758996	2.06343	1.51436	1.72926	1.29645
	PI 14:0;0-18:1;0	GPL	MEM	32	1	0	1.57534	0.624816	1.77548	1.26575	ND	0.384025	ND	ND	1.03132	0.477923	1.12621	0.559978	1.66245	0.933609	1.48528	0.951368
	PI 15:0;0-18:1;0	GPL	MEM	33	1	0	0.798212	0.913239	0.942896	0.998663	ND	0.538842	ND	ND	1.05065	0.491423	0.687053	0.481465	0.967368	0.709402	0.749461	0.665058
	PI 16:0;0-16:1;0	GPL	MEM	32	1	0	3.5115	3.01969	3.80967	3.7029	3.8849	1.93503	ND	2.603	2.88272	1.46765	3.03037	1.56183	3.8313	2.55681	2.99017	2.06304
	PI 16:0;0-17:1;0	GPL	MEM	33	1	0	0.750993	0.539858	0.848817	0.678639	ND	0.450244	ND	ND	0.733684	0.451421	0.588087	0.373728	0.881343	0.641888	0.669784	0.618688
	PI 16:0;0-18:0;0	GPL	MEM	34	0	0	8.39312	6.64712	10.0642	7.96454	5.69883	3.39119	ND	2.80288	6.95378	4.06313	6.57699	3.62254	8.75901	6.2638	7.16653	5.80964
	PI 16:0;0-18:1;0	GPL	MEM	34	1	0	48.3208	24.3293	50.4255	43.0633	38.3945	20.1724	18.232	17.1708	44.5886	21.4421	37.3966	18.3599	50.6039	31.1718	43.5654	29.5205
	PI 16:0;0-18:2;0	GPL	MEM	34	2	0	1.97163	1.48638	2.5176	2.8632	2.00987	1.28758	ND	1.18072	2.37066	1.30327	2.16056	0.986743	2.32546	1.69633	2.03387	2.04747
	PI 16:0;0-19:1;0	GPL	MEM	35	1	0	1.74298	1.7831	2.00024	1.89369	2.02428	0.819723	ND	ND	1.74177	0.98183	1.30398	0.723864	2.17968	1.25974	1.36172	0.971542
	PI 16:0;0-20:1;0	GPL	MEM	36	1	0	2.39599	2.05721	2.72806	2.01536	1.98247	1.17084	3.75527	1.51046	2.0916	1.09573	2.45764	1.05045	2.32676	1.41014	2.3833	1.60906
	PI 16:0;0-20:2;0	GPL	MEM	36	2	0	2.06561	2.36154	2.74699	2.53059	2.56195	1.1967	ND	2.31093	2.54223	1.0725	2.07921	1.08565	2.39746	1.38638	2.36422	1.4778
	PI 16:0;0-20:3;0	GPL	MEM	36	3	0	3.74465	2.77108	4.07405	3.96285	4.15712	2.43165	10.4477	3.3464	4.1897	2.30927	4.39602	2.40513	4.25347	2.58598	3.19349	2.70349
	PI 16:0;0-20:4;0	GPL	MEM	36	4	0	15.703	13.8614	17.4886	18.1855	17.0415	10.9886	37.5999	13.2328	15.8162	9.66547	16.9905	10.557	17.0327	12.0319	14.249	12.3621
	PI 16:0;0-22:4;0	GPL	MEM	38	4	0	2.82274	ND	3.0827	2.22129	2.60921	1.15461	ND	ND	2.59558	1.37423	2.40932	1.63389	2.82062	1.92212	2.68443	1.69482
	PI 16:0;0-22:5;0	GPL	MEM	38	5	0	4.34375	4.09916	4.26141	5.4344	3.71046	2.68068	ND	ND	4.00558	2.35027	4.17062	2.5216	4.91852	3.26782	4.39496	3.58319
	PI 16:1;0-17:0;0	GPL	MEM	33	1	0	0.18298	0.236327	0.273068	0.236694	ND	0.166757	ND	ND	0.201355	0.127723	0.182428	0.144526	0.242674	0.179264	0.152284	0.189335
	PI 16:1;0-18:0;0	GPL	MEM	34	1	0	15.5998	15.3312	16.9906	16.3263	14.8291	9.07623	18.9676	11.2218	16.3077	10.0611	15.1973	9.06032	16.1124	11.2541	13.9194	11.7305
	PI 16:1;0-18:1;0	GPL	MEM	34	2	0	9.11194	3.5576	10.3889	9.44798	8.61288	5.01738	ND	3.86072	10.093	4.98459	8.7475	4.98627	9.72781	6.43567	9.2437	7.39241
	PI 16:1;0-19:1;0	GPL	MEM	35	2	0	0.456822	ND	0.405715	ND	ND	ND	ND	ND	0.301321	0.275489	0.363773	0.179429	0.365342	0.369704	ND	0.356409
	PI 17:0;0-17:0;0	GPL	MEM	34	0	0	0.270894	0.773786	0.159647	0.154081	0.190168	0.187689	ND	0.401526	0.301972	0.248926	0.115492	0.274683	0.300365	0.327199	0.322519	0.306259
	PI 17:0;0-18:1;0	GPL	MEM	35	1	0	2.3313	0.908825	2.61772	2.26447	2.05902	1.66122	ND	1.54998	2.32009	1.38379	1.87827	1.3112	2.43758	1.57816	2.1947	1.44869
	PI 17:0;0-18:2;0	GPL	MEM	35	2	0	0.549611	0.422135	0.451565	ND	0.381853	0.360131	ND	ND	0.199016	0.239539	ND	0.345821	0.34157	0.309486	0.376105	0.323593
	PI 17:0;0-20:3;0	GPL	MEM	37	3	0	2.40876	1.58434	2.38953	2.7131	2.72053	0.808705	ND	ND	0.772682	0.361715	1.13183	1.42201	1.52314	0.566072	1.16827	0.476475
	PI 17:0;0-20:4;0	GPL	MEM	37	4	0	3.77216	3.106	4.55133	4.59121	4.09932	2.60407	ND	3.26296	3.22931	2.37907	3.94046	2.73815	4.26684	2.94413	3.19112	2.89836
	PI 17:1;0-18:0;0	GPL	MEM	35	1	0	2.42208	1.53826	2.64157	2.70382	2.1238	1.42824	ND	2.41889	2.18803	1.27852	2.18219	1.31767	2.42379	1.71944	2.06918	1.82295
	PI 17:1;0-18:1;0	GPL	MEM	35	2	0	3.3615	2.81551	3.56591	3.50692	3.43067	2.01345	ND	3.00463	2.74685	1.97598	3.85521	1.84046	3.71922	2.22302	3.53639	2.14896
	PI 18:0;0-18:1;0	GPL	MEM	36	1	0	57.0743	38.4139	61.284	60.5993	56.445	35.6245	41.6389	40.053	59.7413	33.9637	54.7963	32.2463	59.1961	40.1096	52.9952	41.461
	PI 18:0;0-18:2;0	GPL	MEM	36	2	0	11.5691	9.96983	13.1228	15.3021	11.5684	8.5076	12.8287	9.84452	12.4757	7.5434	12.3567	7.8729	12.673	9.47711	10.8936	9.80333
	PI 18:0;0-19:2;0	GPL	MEM	37	2	0	1.33544	1.36352	1.47898	1.82708	1.74722	1.06531	ND	ND	1.69656	0.847122	1.79812	0.997072	1.64244	0.931524	1.31348	0.931737
	PI 18:0;0-20:1;0	GPL	MEM	38	1	0	1.53523	ND	ND	ND	1.72378	0.83194	ND	ND	1.74676	0.680218	1.39624	ND	1.58011	ND	1.4424	0.653269
	PI 18:0;0-20:2;0	GPL	MEM	38	2	0	7.48167	4.46084	7.58655	7.05501	8.23	4.81714	ND	5.60795	8.54546	4.45502	7.27408	3.97496	7.92164	4.68526	6.61515	4.53298
	PI 18:0;0-20:3;0	GPL	MEM	38	3	0	22.3761	16.7941	22.5808	26.8535	23.155	16.8834	13.6073	18.4825	24.3749	15.4031	21.334	14.0814	23.5447	17.2029	20.0489	15.9378
	PI 18:0;0-20:4;0	GPL	MEM	38	4	0	113.97	98.3212	117.85	158.439	123.352	102.468	86.6156	115.889	130.065	94.9415	115.808	87.823	121.857	103.827	100.269	102.432
	PI 18:0;0-20:5;0	GPL	MEM	38	5	0	4.99282	4.15285	6.29681	8.18919	5.02121	2.85238	ND	4.85114	5.0403	3.44254	6.10707	4.39152	4.63533	4.07057	6.49981	5.26866
	PI 18:0;0-21:3;0	GPL	MEM	39	3	0	3.20641	2.42207	3.17301	3.47227	3.86225	2.47513	ND	3.09236	3.09644	1.98516	3.01421	1.78381	3.18439	2.42724	2.90541	1.87402
	PI 18:0;0-22:5;0	GPL	MEM	40	5	0	13.1038	13.5838	15.9692	16.2803	14.1331	9.99861	31.4756	14.2591	14.3191	9.22506	13.8428	9.02354	14.3761	10.6991	12.3864	12.0729
	PI 18:0;0-22:6;0	GPL	MEM	40	6	0	ND	6.8998	7.84637	9.51679	7.62141	4.465	ND	7.63162	7.80806	4.53277	7.77195	4.37794	7.9278	5.16029	7.58493	5.90756
	PI 18:1;0-18:1;0	GPL	MEM	36	2	0	66.1223	40.3734	71.9976	68.9389	68.4067	40.5035	48.3173	45.1163	72.3255	38.3257	66.8622	35.865	72.2235	45.7029	58.1964	46.2352
	PI 18:1;0-18:2;0	GPL	MEM	36	3	0	9.33466	8.48317	11.7517	10.9905	11.4156	6.31785	23.8596	8.0226	10.1979	6.00963	10.0975	6.11854	10.2229	7.65179	8.01264	7.713
	PI 18:1;0-19:1;0	GPL	MEM	37	2	0	2.19157	1.12956	2.39166	2.1393	2.16743	1.36248	ND	3.02684	2.4017	1.0305	1.73328	0.981137	2.41644	1.22424	1.87877	1.3414
	PI 18:1;0-20:1;0	GPL	MEM	38	2	0	4.16994	2.0396	4.24574	3.16699	4.68974	2.17347	10.0175	2.45587	4.69441	1.88684	3.66503	1.62496	3.88278	2.01782	3.61707	2.154
	PI 18:1;0-20:2;0	GPL	MEM	38	3	0	5.00468	3.05339	5.3965	4.61037	5.88929	3.16368	3.85534	3.63221	5.7559	2.80557	4.86368	2.46451	5.38338	2.96956	4.36354	2.95678
	PI 18:1;0-20:3;0	GPL	MEM	38	4	0	19.2694	14.2049	20.881	21.6651	20.7889	14.8887	16.4931	16.1146	21.8338	13.2277	19.6946	11.5594	19.6436	14.5033	16.4004	13.9229
	PI 18:1;0-20:4;0	GPL	MEM	38	5	0	55.3043	38.4817	56.6244	67.268	59.2623	41.8637	49.774	47.1531	61.45	37.8196	61.3628	37.8437	58.9079	42.3971	47.8473	43.2709
	PI 18:1;0-21:3;0	GPL	MEM	39	4	0	2.74972	2.03651	1.59963	2.27617	3.21965	1.51909	ND	2.36239	2.01968	1.25714	2.53333	1.1709	2.32574	1.32611	1.93834	1.2464
	PI 18:1;0-22:2;0	GPL	MEM	40	3	0	14.5091	ND	ND	ND	ND	7.98791	ND	ND	14.2585	3.3037	18.2389	6.45981	16.994	7.34005	6.45438	5.21897
	PI 18:1;0-22:3;0	GPL	MEM	40	4	0	3.40627	8.75077	5.1024	ND	5.53339	2.70672	ND	ND	5.01549	3.84153	4.33777	3.95589	4.16979	3.86333	3.64241	3.08365
	PI 18:1;0-22:4;0	GPL	MEM	40	5	0	6.78423	5.03952	7.04806	8.06669	8.79209	4.76029	12.2467	6.26041	7.76013	3.99608	8.89524	4.48576	7.66777	5.13526	6.34623	5.58214
	PI 18:1;0-22:5;0	GPL	MEM	40	6	0	16.9498	5.84087	11.0825	10.2778	9.29453	6.61676	ND	6.24111	9.62593	5.07876	9.7289	5.29947	9.92018	6.5165	9.10544	7.08095
	PI 19:0;0-20:4;0	GPL	MEM	39	4	0	ND	ND	0.81019	1.2696	ND	0.72218	ND	ND	0.960424	0.522418	0.661762	0.71766	1.0213	0.763196	0.531554	0.69619
	PI 19:1;0-20:4;0	GPL	MEM	39	5	0	1.37989	ND	2.02813	1.82938	2.20891	1.62175	ND	ND	1.89138	1.02888	2.19934	1.41434	1.36008	1.28061	2.04167	1.08835
	PI 20:1;0-20:4;0	GPL	MEM	40	5	0	2.24403	1.04549	1.89419	2.93697	2.67208	1.74513	ND	1.72335	2.6494	1.71179	2.16345	1.63103	2.53398	1.76764	1.96175	1.75114
PS	PS 16:0;0-16:0;0	GPL	MEM	32	0	0	3.15351	3.01751	ND	1.85754	2.36722	1.45051	ND	ND	3.03622	1.50291	2.38859	2.57784	3.16546	2.16536	2.74554	2.26811
	PS 16:0;0-16:1;0	GPL	MEM	32	1	0	6.28148	2.55032	7.61196	5.37122	2.09345	1.67486	ND	ND	3.11332	1.65206	3.71094	1.34827	4.85984	2.12132	5.5156	2.65724
	PS 16:0;0-17:0;0	GPL	MEM	33	0	0	ND	ND	ND	ND	ND	ND	ND	ND	ND	ND	ND	1.24324	ND	1.1511	1.57055	1.4261
	PS 16:0;0-17:1;0	GPL	MEM	33	1	0	2.55104	1.11418	2.79344	2.71326	ND	0.498528	ND	ND	0.905103	0.626992	1.99966	1.00948	2.24199	1.30434	2.49793	1.93613
	PS 16:0;0-18:0;0	GPL	MEM	34	0	0	11.6241	8.62747	7.78126	8.81475	12.6386	8.5625	13.8627	10.6838	12.1972	8.1349	11.3075	8.35094	12.8651	9.66986	8.18029	7.98898
	PS 16:0;0-18:1;0	GPL	MEM	34	1	0	43.1583	21.9216	48.5243	40.6097	29.1804	16.6831	26.7784	19.991	34.942	16.5647	32.9766	18.1289	45.1119	23.3709	38.0661	26.9538
	PS 16:0;0-18:2;0	GPL	MEM	34	2	0	2.36662	1.39813	2.59852	2.5916	1.43298	ND	ND	ND	1.78161	0.992779	1.53809	0.92074	2.30877	1.16786	2.0247	1.47373
	PS 16:0;0-20:1;0	GPL	MEM	36	1	0	2.16726	1.74943	2.30469	1.69207	1.63898	1.01512	ND	0.956153	2.03692	1.23286	2.35394	1.31801	2.34644	1.6121	1.62816	1.52421
	PS 16:0;0-20:3;0	GPL	MEM	36	3	0	2.28132	3.86648	2.81481	2.38373	ND	ND	ND	ND	1.84781	1.07388	ND	ND	2.53202	1.6776	1.81371	2.07182
	PS 16:0;0-20:4;0	GPL	MEM	36	4	0	4.55641	ND	6.06724	3.3372	ND	ND	ND	ND	2.60146	0.973815	ND	1.54829	4.62544	2.02694	2.61415	1.95396
	PS 16:0;0-22:1;0	GPL	MEM	38	1	0	1.59293	1.61849	ND	1.93274	1.51552	1.12049	ND	2.39097	1.82339	0.735692	ND	0.959545	1.71511	1.05254	ND	1.03744
	PS 16:1;0-17:0;0	GPL	MEM	33	1	0	1.90842	1.42954	2.38892	2.00829	ND	0.666026	ND	ND	0.889844	0.74783	1.90522	1.18866	1.74914	1.24701	1.94033	1.608
	PS 16:1;0-18:0;0	GPL	MEM	34	1	0	23.2502	13.8388	24.2083	22.6779	21.4042	13.4959	16.3825	16.6365	21.0813	11.7702	21.4441	13.2403	22.5735	14.2511	18.4702	14.8849
	PS 16:1;0-18:1;0	GPL	MEM	34	2	0	3.22522	1.28159	3.52044	3.31002	2.40741	2.09547	ND	2.70294	2.75104	1.30103	2.75092	1.41493	3.02858	1.50805	2.95552	1.9431
	PS 16:1;0-22:0;0	GPL	MEM	38	1	0	ND	0.273126	ND	ND	0.368341	0.308338	ND	ND	0.533414	0.174176	ND	ND	0.459786	0.2153	0.424373	0.393463
	PS 16:1;0-22:1;0	GPL	MEM	38	2	0	1.36295	0.793192	1.6185	1.41656	1.37369	0.907072	1.85379	ND	1.49012	0.82741	ND	0.785849	1.54006	0.764834	1.1308	0.990397
	PS 17:0;0-17:1;0	GPL	MEM	34	1	0	0.43586	0.535771	0.690407	0.729317	ND	0.263287	1.41015	ND	0.679975	0.44143	ND	0.54082	ND	0.569817	0.591148	0.917092
	PS 17:0;0-18:1;0	GPL	MEM	35	1	0	17.5374	9.92474	21.9339	20.7292	9.59546	5.57179	12.4923	8.64681	10.4457	6.02921	16.8369	10.2334	17.8824	10.6379	19.9495	10.9252
	PS 17:0;0-18:2;0	GPL	MEM	35	2	0	ND	ND	ND	1.61713	ND	0.359822	ND	ND	0.928577	0.531118	1.07166	0.902208	ND	0.892776	1.2612	1.08544
	PS 17:0;0-20:4;0	GPL	MEM	37	4	0	2.37924	ND	3.81598	3.84762	ND	ND	ND	ND	1.73622	1.03118	1.19571	1.36902	ND	1.83626	2.77762	2.47954
	PS 17:1;0-18:0;0	GPL	MEM	35	1	0	6.88059	5.01082	8.92468	9.0779	4.48448	3.27259	4.66392	4.05251	5.01666	3.0621	7.93783	5.34659	7.19888	4.86458	8.01722	4.85219
	PS 17:1;0-18:1;0	GPL	MEM	35	2	0	3.44348	2.30026	ND	2.42903	ND	1.04273	ND	ND	1.71086	0.868957	2.35972	1.12053	ND	1.35177	2.48833	1.87968
	PS 18:0;0-18:1;0	GPL	MEM	36	1	0	252.805	162.39	256.922	254.16	245.307	168.613	219.731	207.965	253.394	145.706	230.382	148.98	258.822	164.227	205.207	164.885
	PS 18:0;0-18:2;0	GPL	MEM	36	2	0	26.105	18.0961	25.9768	30.0472	23.2252	16.4127	23.6967	20.546	23.8607	14.9915	23.3682	15.9608	26.8083	16.9817	21.3383	18.7124
	PS 18:0;0-19:1;0	GPL	MEM	37	1	0	11.4526	8.02776	16.0895	16.4184	3.81632	3.50234	ND	ND	9.57562	5.86148	16.2792	10.9993	13.0483	9.49392	17.9428	17.0184
	PS 18:0;0-20:1;0	GPL	MEM	38	1	0	3.95229	2.85323	4.19487	4.25656	3.25941	2.6341	ND	3.05563	3.67133	2.50808	4.67793	2.42217	3.93145	2.99812	4.12079	2.88779
	PS 18:0;0-20:2;0	GPL	MEM	38	2	0	3.9059	2.69015	4.24399	4.20647	4.07852	2.78394	4.53874	3.77457	4.22562	2.39859	4.20632	2.64927	4.43943	2.92392	3.56631	2.68938
	PS 18:0;0-20:4;0	GPL	MEM	38	4	0	7.4715	4.05944	6.16703	9.54055	4.45751	ND	ND	2.91442	4.85953	0.924967	2.98883	ND	6.28582	3.04762	3.12776	2.45144
	PS 18:0;0-22:1;0	GPL	MEM	40	1	0	ND	0.678082	0.888086	ND	1.14944	0.585698	ND	ND	0.82955	0.441982	0.757051	0.481953	0.765104	0.453029	0.692645	0.504403
	PS 18:0;0-22:4;0	GPL	MEM	40	4	0	4.42488	3.45505	5.39414	5.11317	6.75971	4.06404	ND	6.11252	5.52023	3.02064	4.90821	3.24882	5.31094	3.50182	3.52859	3.31368
	PS 18:1;0-18:1;0	GPL	MEM	36	2	0	35.8851	19.9705	42.2866	38.8336	32.2168	18.6657	27.012	23.7858	32.7207	16.2017	32.7712	18.5488	37.1855	19.503	31.9883	22.6958
	PS 18:1;0-18:2;0	GPL	MEM	36	3	0	5.06682	ND	5.3172	5.08539	6.11325	3.50236	ND	4.08005	3.40804	2.22053	6.06966	3.8231	4.37462	2.55069	3.39838	3.07204
	PS 18:1;0-19:0;0	GPL	MEM	37	1	0	7.11535	4.67592	9.18047	9.63089	3.84916	2.34677	ND	9.79471	5.69786	3.0636	8.31087	5.08136	7.75854	4.65769	8.93034	6.95513
	PS 18:1;0-19:1;0	GPL	MEM	37	2	0	9.38275	5.76477	12.2567	13.1697	2.93387	2.44085	ND	4.03083	4.79493	3.3165	11.6266	6.8968	10.6532	4.96239	12.7959	8.83566
	PS 18:1;0-20:0;0	GPL	MEM	38	1	0	3.45009	1.35973	3.91971	3.41807	2.97143	2.26664	ND	2.27285	3.3215	1.81878	3.94994	2.0052	3.20965	2.12422	3.22691	2.01748
	PS 18:1;0-20:1;0	GPL	MEM	38	2	0	8.14617	4.86261	7.73789	7.64581	7.21801	5.01489	7.62545	7.18419	7.63722	3.93296	9.05017	4.41988	8.00601	4.51684	6.73143	4.71372
	PS 18:1;0-20:3;0	GPL	MEM	38	4	0	1.57199	0.838802	1.22448	1.76147	0.955907	ND	ND	ND	0.883176	0.15957	0.834886	ND	1.2937	0.525567	0.722971	0.462102
	PS 18:1;0-20:4;0	GPL	MEM	38	5	0	2.34088	3.86337	6.48029	4.01411	3.50394	2.44807	ND	2.7418	4.59695	2.72244	1.69144	2.49687	ND	1.32409	4.02322	1.10533
	PS 18:1;0-22:0;0	GPL	MEM	40	1	0	3.47018	1.88834	2.85196	3.6385	3.05123	1.83555	ND	3.83987	2.66337	1.38209	2.98976	1.74931	3.17688	1.60056	2.35391	1.67562
	PS 18:1;0-22:1;0	GPL	MEM	40	2	0	9.13448	6.59581	10.487	9.72555	11.0518	6.77438	15.3626	8.91178	9.89924	5.76558	9.95286	6.05792	11.287	6.16101	9.04589	5.92105
	PS 18:1;0-22:2;0	GPL	MEM	40	3	0	3.07606	ND	ND	2.51984	2.65114	ND	ND	ND	1.14376	0.587515	3.22232	0.617523	3.1474	1.35663	2.68637	1.32996
	PS 18:1;0-22:3;0	GPL	MEM	40	4	0	ND	0.527975	ND	0.51829	0.940118	ND	ND	ND	0.75992	0.367341	0.795352	0.412392	0.730754	0.467539	0.634205	0.412006
	PS 18:1;0-24:1;0	GPL	MEM	42	2	0	3.50687	2.88101	ND	3.28035	2.80352	1.95056	ND	3.78976	2.75819	1.52865	2.90849	1.87681	3.77658	2.15941	2.61975	1.89768
SM	SM 32:0;2	SL	MEM	32	0	2	0.654378	ND	ND	0.57506	ND	0.688111	ND	0.682109	0.756783	0.493898	ND	ND	ND	0.464087	0.52102	0.532943
	SM 32:1;2	SL	MEM	32	1	2	5.69416	4.45127	5.67737	5.58686	5.68674	4.31229	5.56789	5.07446	5.43694	4.38555	5.55229	3.51361	5.66524	4.08109	5.10907	4.46768
	SM 34:0;2	SL	MEM	34	0	2	7.61918	6.81381	6.66657	8.25286	6.48316	5.8089	7.25034	6.53036	6.80856	5.59271	6.66044	4.77126	6.80276	5.80989	6.15419	6.15413
	SM 34:1;2	SL	MEM	34	1	2	66.287	49.5236	64.0657	62.3229	65.0769	48.7603	63.2099	57.1773	62.9691	46.8575	63.2444	43.3564	67.5056	42.4698	56.9223	47.3874
	SM 34:2;2	SL	MEM	34	2	2	5.1987	4.45252	5.241	5.38653	4.83384	3.7383	4.9748	4.73672	5.0743	4.20994	4.92728	3.42644	5.27017	4.05313	4.18172	4.20433
	SM 36:0;2	SL	MEM	36	0	2	0.932371	0.872251	0.8769	0.957601	0.881823	0.791807	0.851952	0.806696	0.659082	0.63767	0.797976	0.599435	0.775688	0.811078	0.713517	0.707506
	SM 36:1;2	SL	MEM	36	1	2	6.24933	5.2865	6.26257	5.78115	6.13475	4.67364	5.9091	5.21865	6.46374	4.68822	6.20538	3.5967	6.73464	4.729	5.97274	4.58839
	SM 36:2;2	SL	MEM	36	2	2	1.55702	1.25643	1.60056	1.3796	1.68162	1.12952	1.20729	1.46998	1.39584	1.10462	1.41407	0.906073	1.22499	1.36043	1.35254	1.11581
	SM 38:1;2	SL	MEM	38	1	2	2.79991	2.20756	3.09794	2.70971	2.91567	2.10394	2.76675	2.31574	2.59249	2.1937	2.58781	1.7298	3.0242	1.93999	2.62806	2.2319
	SM 38:2;2	SL	MEM	38	2	2	0.726125	0.601786	ND	0.577656	0.617078	0.478893	ND	0.657631	ND	ND	0.650933	0.568081	ND	0.607044	0.800112	ND
	SM 40:1;2	SL	MEM	40	1	2	15.4425	11.9937	14.2973	12.8724	14.057	10.5335	15.2805	12.0096	15.249	10.9732	14.1293	9.25004	15.0107	9.60486	13.7305	10.6957
	SM 40:2;2	SL	MEM	40	2	2	10.6986	8.41376	10.0395	10.4555	10.5229	7.29398	10.1539	8.57379	9.86804	7.66063	10.2683	6.86972	11.1313	7.04104	8.94796	8.11039
	SM 42:1;2	SL	MEM	42	1	2	12.6964	10.23	11.9233	11.6595	12.6707	8.85758	12.9982	10.8671	12.1757	9.03687	12.4491	9.3841	13.443	8.54889	10.3293	10.3389
	SM 42:2;2	SL	MEM	42	2	2	71.1492	54.2075	66.1817	65.5458	67.109	47.8494	69.5159	58.5837	68.039	48.8957	67.9551	44.9455	72.761	46.0729	60.0638	54.0501
	SM 42:2;3	SL	MEM	42	2	3	ND	0.682734	0.913756	ND	0.648241	0.532195	ND	0.725236	0.842322	0.640009	0.956947	0.503797	1.01821	ND	0.746069	ND
TAG	TAG 50:1;0	GL	STO	50	1	0	2.99545	ND	1.73006	2.29042	3.31854	2.70773	1.94275	2.40103	3.23512	2.5776	1.82208	1.51272	3.04469	1.6765	ND	# 4.63
	TAG 52:2;0	GL	STO	52	2	0	3.20352	2.72448	2.05059	2.11129	3.36866	3.38965	2.45656	4.1887	3.95802	3.59184	2.73372	1.92445	3.25605	2.24192	ND	# 3.48
TOTAL							6824.92	4919.29	6816.27	6690.92	6730.99	5989.56	5978.27	5865.96	6636.41	5328.6	6727.76	4425.64	6976.59	5577.98	5852.65	6040.58

## Sheet: mol%
Supplementary Table A2. LIPID CONCENTRATIONS PER SAMPLE (mol%)
Lipid concentration per sample from Supplementary table A1 were expressed as percentage of the total lipid concent per sample (mol%).
							mol%
							CAY10594_1h		CAY10594_3h		DMSO_1h		DMSO_3h		R59022_1h		R59022_3h		R59022andCAY105941_1h		R59022andCAY105941_3h
							Exp1	Exp2	Exp1	Exp2	Exp1	Exp2	Exp1	Exp2	Exp1	Exp2	Exp1	Exp2	Exp1	Exp2	Exp1	Exp2
							A3	B3	A7	B7	A1	B1	A5	B5	A2	B2	A6	B6	A4	B4	A8	B8
class	feature	structuralcategory	functio0lcategory	totallength	totaldb	totaloh	CAY105941h	CAY105941h	CAY105943h	CAY105943h	DMSO1h	DMSO1h	DMSO3h	DMSO3h	R590221h	R590221h	R590223h	R590223h	R59022andCAY105941h	R59022andCAY105941h	R59022andCAY105943h	R59022andCAY105943h
CE	CE 16:0;0	STE	STO	16	0	0	0.389424	0.288629	0.248557	0.177485	0.350443	0.182925	0.244034	0.144722	0.35042	0.225716	0.235798	0.16392	0.36954	0.215967	0.270097	#
	CE 16:1;0	STE	STO	16	1	0	0.186616	0.138896	0.121304	0.104845	0.171663	0.107761	0.123897	ND	0.197542	0.0918092	0.149531	ND	0.207213	0.0931968	0.111613	#
	CE 18:1;0	STE	STO	18	1	0	1.80036	1.33387	1.22143	1.02256	1.75228	1.05321	1.35753	1.08589	1.74379	1.11826	1.23505	0.999298	1.71911	0.992765	1.2471	#
	CE 20:1;0	STE	STO	20	1	0	0.207122	ND	0.103482	0.127436	0.201276	0.137027	0.194874	0.125504	0.174706	0.120632	0.148791	ND	0.173546	0.121077	ND	#
	CE 22:5;0	STE	STO	22	5	0	0.266967	0.30602	0.18456	0.183553	0.301734	0.260779	0.201848	0.243488	0.271032	0.244485	0.172744	0.189969	0.230027	0.22821	0.165299	#
	CE 22:6;0	STE	STO	22	6	0	0.449642	0.397006	0.354066	0.364747	0.442441	0.353946	0.361402	0.445772	0.411386	0.400916	0.32567	0.345973	0.42273	0.3211	0.26255	#
Cer	Cer 32:1;2	SL	MEM	32	1	2	0.00427456	0.00499269	0.00326423	0.00352134	0.00422224	0.00352662	0.00244728	0.00317987	0.00505027	0.00426472	0.00435011	0.00424002	0.00478002	0.00442635	0.00553479	0.00664566
	Cer 34:0;2	SL	MEM	34	0	2	0.0072207	0.00667271	0.00682998	0.00755206	0.00615	0.00450811	0.00497338	0.00577636	0.00968234	0.00751215	0.010246	0.0107406	0.00980746	0.00837738	0.0120631	0.0116351
	Cer 34:2;2	SL	MEM	34	2	2	0.00411212	0.00548528	0.00413588	0.00406675	0.00503082	0.00358181	0.00247821	0.00375151	0.00647241	0.00493665	0.0062068	0.00564678	0.00632083	0.0055818	0.00640032	0.00735799
	Cer 40:1;1	SL	MEM	40	1	1	0.00375635	0.00362548	ND	ND	0.00274067	0.00217016	ND	0.00266309	0.00345652	ND	0.00249496	0.00303742	0.00243064	0.00220456	0.00280318	0.00329063
	Cer 40:1;2	SL	MEM	40	1	2	0.0220722	0.0178445	0.0112302	0.0115925	0.0187821	0.0141434	0.0106284	0.00971619	0.0247824	0.016388	0.0186523	0.0168644	0.0267829	0.0213878	0.0270681	0.0211506
	Cer 40:2;2	SL	MEM	40	2	2	0.0116913	0.00863994	0.00723782	0.00723946	0.0125429	0.00854956	0.00728597	0.00738046	0.0128899	0.00894793	0.00993876	0.00849084	0.0151792	0.0116001	0.0149842	0.0128636
	Cer 42:1;1	SL	MEM	42	1	1	0.00637029	0.00492638	0.00534891	0.00589562	0.00585218	0.00434898	0.0065253	0.00567948	0.00634037	0.00463963	0.00598379	0.00567936	0.00579495	0.00540731	0.005943	0.00477279
	Cer 42:1;2	SL	MEM	42	1	2	0.0590409	0.048126	0.0457762	0.0424776	0.0549864	0.040503	0.036918	0.0364124	0.0620291	0.0451164	0.0474107	0.0431685	0.0639241	0.0491326	0.0580768	0.0461939
	Cer 42:2;1	SL	MEM	42	2	1	0.00926615	0.00849968	0.00970045	0.00891754	0.00896452	0.00794813	0.00950929	0.0105181	0.00965452	0.00796183	0.00951047	0.0102176	0.00877164	0.00825492	0.0104967	0.00743105
	Cer 42:2;2	SL	MEM	42	2	2	0.102932	0.0828471	0.0679235	0.0668075	0.104682	0.0725868	0.0666775	0.0697314	0.109795	0.0784775	0.0863608	0.0747291	0.131436	0.0925259	0.129218	0.100246
	Cer 44:2;2	SL	MEM	44	2	2	0.00443837	0.00335646	0.00326919	0.00362215	0.00408096	0.00203624	ND	0.00328756	0.00501666	0.00321982	0.00401631	0.00373862	0.00483615	0.00383155	0.00469767	0.00353673
CL	CL 66:4;0	GPL	MEM	66	4	0	0.0265672	ND	0.0275874	0.027982	0.0262787	0.0154591	#	ND	0.0231146	0.0160307	0.0279846	0.0184322	0.029141	0.0192503	0.0236561	0.0176367
	CL 68:2;0	GPL	MEM	68	2	0	0.0303547	0.060021	0.0628411	0.0516822	0.0398672	0.0223467	#	0.0633767	0.0569968	0.0149776	0.0276129	0.026034	0.0382539	0.0183502	0.0191426	0.00784712
	CL 68:4;0	GPL	MEM	68	4	0	0.0734661	0.0666858	0.0671064	0.0715372	0.0764524	0.0522753	#	0.0558161	0.069545	0.0531363	0.0744438	0.0672895	0.0648909	0.0623241	0.069461	0.0595316
	CL 68:5;0	GPL	MEM	68	5	0	0.0772481	0.0720852	0.0671659	0.0790025	0.0899609	0.0558859	#	0.075992	0.0773338	0.0547696	0.0733547	0.0689553	0.0687312	0.0550441	0.0587247	0.0567178
	CL 68:6;0	GPL	MEM	68	6	0	0.0234639	ND	ND	0.0146861	ND	0.0156555	#	ND	0.0237371	0.017328	0.0229194	0.0146129	0.0166361	0.0148805	0.0188229	0.0154744
	CL 70:2;0	GPL	MEM	70	2	0	0.0133165	0.017018	ND	ND	0.0274723	ND	#	0.030373	0.0212517	0.0115561	0.0139898	ND	ND	0.013079	0.014809	0.0119589
	CL 70:4;0	GPL	MEM	70	4	0	0.0770733	0.0844931	0.0622591	0.0878726	0.073146	0.0579251	#	0.0399496	0.0822476	0.0635233	0.0841055	0.0796843	0.0777522	0.0631997	0.0861419	0.0717574
	CL 70:5;0	GPL	MEM	70	5	0	0.197519	0.16768	0.176608	0.194781	0.196518	0.141548	#	0.174178	0.20006	0.154027	0.18156	0.171888	0.174835	0.146883	0.160508	0.143869
	CL 70:6;0	GPL	MEM	70	6	0	0.124229	0.0932319	0.110598	0.113215	0.135425	0.0916731	#	0.128162	0.120311	0.0827496	0.115473	0.0945466	0.113675	0.0934257	0.0925043	0.0824559
	CL 70:7;0	GPL	MEM	70	7	0	0.0375773	0.0258653	0.0254881	0.0306374	0.0343859	0.0200699	#	0.0279325	0.0358502	0.0234403	0.0285526	0.0260968	0.0300314	0.0259122	0.0209987	0.0243591
	CL 72:6;0	GPL	MEM	72	6	0	0.212731	0.168786	0.163224	0.218978	0.19681	0.145944	#	0.209197	0.185882	0.156834	0.196911	0.195976	0.170662	0.161743	0.164387	0.154283
	CL 72:7;0	GPL	MEM	72	7	0	0.0893168	0.0863161	0.0828122	0.106289	0.0955814	0.0587059	#	0.102952	0.0992642	0.0725514	0.0890981	0.0899032	0.0787464	0.0762431	0.080353	0.0723393
	CL 72:8;0	GPL	MEM	72	8	0	0.030271	0.024457	ND	0.0279301	0.0238458	0.0191523	#	0.0329494	0.0239984	0.0225303	0.0289246	0.0245036	0.0236788	0.0271595	0.0273239	0.0238797
	CL 74:6;0	GPL	MEM	74	6	0	0.024058	0.0420837	0.0259277	ND	ND	0.0132364	#	0.0451097	0.0292709	0.0144308	0.0259635	0.0286806	0.0134145	0.0186718	0.0215637	0.0183264
	CL 74:8;0	GPL	MEM	74	8	0	0.025078	0.0299456	ND	0.0658296	ND	0.0210723	#	0.0324172	0.043846	0.0237473	0.0240376	0.0388016	0.0174422	0.0239045	0.0286475	0.0270968
	CL 74:9;0	GPL	MEM	74	9	0	0.0419527	0.0393593	0.0617446	0.0554391	0.0761641	0.0240255	#	0.0450177	0.0333852	0.0252113	0.040384	0.0397299	0.0475498	0.0366871	0.0278365	0.0297541
DAG	DAG 14:0;0-16:0;0	GL	MEM	30	0	0	0.0626027	0.0810588	0.0523195	0.0547937	0.0507659	0.036893	ND	ND	0.0520995	0.0447277	0.0447134	0.0451336	0.0653145	0.0608333	0.0477857	0.0495575
	DAG 14:0;0-18:1;0	GL	MEM	32	1	0	0.032166	0.0273993	0.0289117	0.0252647	0.0212643	0.0156061	0.0185152	0.0205803	0.0255064	0.0222989	0.0241508	0.0233038	0.0381486	0.0316822	0.032078	0.0343709
	DAG 16:0;0-16:0;0	GL	MEM	32	0	0	0.247408	0.261204	0.261218	0.208396	0.154148	ND	ND	ND	0.187079	ND	ND	ND	0.242061	0.203468	0.248703	0.206053
	DAG 16:0;0-16:1;0	GL	MEM	32	1	0	0.102657	0.0865743	0.0881825	0.0752534	0.0750632	0.0543417	0.0653346	0.0677406	0.0805563	0.061969	0.0715038	0.0688832	0.107886	0.0885307	0.089953	0.104261
	DAG 16:0;0-18:1;0	GL	MEM	34	1	0	0.509726	0.481817	0.482689	0.392806	0.333096	0.244979	0.297231	0.267361	0.398031	0.32727	0.308782	0.298698	0.477825	0.403712	0.460082	0.35097
	DAG 16:0;0-18:2;0	GL	MEM	34	2	0	0.0357083	0.0376794	0.0335119	0.0279309	0.0231171	ND	0.0197109	0.019084	0.0288969	ND	0.0251132	0.022672	0.0310811	0.030025	0.036159	0.0382303
	DAG 16:0;0-20:1;0	GL	MEM	36	1	0	0.0395482	0.0428948	0.0350993	0.031864	0.0281984	ND	0.0215776	0.0190644	0.0414378	0.0297165	0.024373	0.0244381	0.0388643	0.0320108	0.0344087	0.0267905
	DAG 16:0;0-20:2;0	GL	MEM	36	2	0	0.0094528	0.0142211	0.00879453	0.00752106	0.00558243	0.00443318	0.0036359	0.00290558	0.00688886	0.00656496	0.00482068	0.00498972	0.00807327	0.0120455	0.00922791	0.0115689
	DAG 16:0;0-20:3;0	GL	MEM	36	3	0	0.013272	0.0123344	0.00933506	ND	ND	ND	ND	ND	0.00818466	ND	0.00780405	ND	0.0109244	0.0138478	0.0136292	0.0160642
	DAG 16:1;0-18:0;0	GL	MEM	34	1	0	0.0223729	0.0225941	0.020415	0.0179814	0.0136276	0.00952963	0.0121313	0.0109191	0.0155108	0.0142881	0.0129549	0.0123539	0.0215734	0.0203782	0.0203694	0.0176273
	DAG 16:1;0-18:1;0	GL	MEM	34	2	0	0.0513946	0.0475532	0.0485738	0.0395645	0.0386035	0.0535822	0.0362623	0.0320919	0.0436295	0.0807702	0.0384125	0.033681	0.0469562	0.038089	0.0449615	0.0535374
	DAG 18:0;0-18:1;0	GL	MEM	36	1	0	0.121359	0.144207	0.0994119	0.103828	0.0796275	0.0728873	0.0715255	0.0660388	0.0953594	0.0749096	0.0739763	0.0762347	0.125483	0.10859	0.0982584	0.0971912
	DAG 18:0;0-18:2;0	GL	MEM	36	2	0	0.0189894	ND	0.0134348	0.0130632	0.0125348	0.00806376	0.00838383	0.011327	0.0135461	0.0110146	0.0109761	0.0117586	0.0184661	ND	0.0181022	0.0186183
	DAG 18:0;0-20:4;0	GL	MEM	38	4	0	0.0326401	0.0407937	0.0451262	0.0406961	0.0396041	ND	ND	0.0317534	0.0472596	ND	0.0279073	ND	0.0476009	0.0460654	0.0351918	0.0381465
	DAG 18:1;0-18:1;0	GL	MEM	36	2	0	0.155997	0.192551	0.136904	0.110508	0.128027	0.0884619	0.102873	0.10235	0.12748	0.1093	0.121893	0.116477	0.156406	0.155615	0.143649	0.126959
	DAG 18:1;0-18:2;0	GL	MEM	36	3	0	0.0375606	0.0365953	0.0346374	ND	ND	ND	ND	ND	0.0281101	ND	0.0307337	ND	0.0318391	0.0377	0.0299119	0.0379889
	DAG 18:1;0-20:3;0	GL	MEM	38	4	0	0.00864185	0.0105623	0.0124309	0.0100502	0.00867572	ND	ND	0.00656583	0.0143845	ND	0.0102371	ND	0.00921104	0.0124883	0.0095255	0.00989561
	DAG 18:1;0-20:4;0	GL	MEM	38	5	0	0.0684376	0.0333938	ND	0.0433509	0.027055	ND	ND	ND	0.0289022	ND	0.0288441	ND	0.031299	0.0332853	0.0226426	0.0463654
HexCer	HexCer 34:1;2	SL	MEM	34	1	2	0.00867032	0.00788262	0.00749863	0.00677269	0.00786554	0.00543552	0.00785348	0.00495806	0.00753892	0.00529852	0.00649837	ND	0.00903129	ND	ND	ND
	HexCer 40:1;2	SL	MEM	40	1	2	0.0154645	0.0149502	0.0140841	0.0128473	0.0142723	0.0101824	0.0143802	0.00956834	0.0167044	0.00945992	0.011443	0.0107451	0.0119219	0.0107656	0.0108779	0.00804385
	HexCer 42:2;2	SL	MEM	42	2	2	0.0402622	0.0324984	0.0371725	0.02728	0.0351851	0.0244555	0.0335599	0.0227596	0.0335535	0.0247651	0.022826	0.0181654	0.0312575	0.0229402	0.0257608	0.0152313
LPA	LPA 16:2;0	GPL	LYS	16	2	0	0.0192316	0.0277202	0.017471	0.0169312	0.0301037	0.00969738	0.0690599	0.0304356	0.0287598	0.00964663	0.0165832	0.012813	0.0122538	0.0160378	0.012109	0.00983866
LPC	LPC 16:0;0	GPL	LYS	16	0	0	0.0665201	0.0503768	0.0628394	0.057228	0.0387041	0.032317	0.0446843	0.032408	0.0432574	0.038096	0.0323757	0.034261	0.0520206	0.0464388	0.0704985	0.0515853
	LPC 16:1;0	GPL	LYS	16	1	0	0.0118707	0.0105557	0.0104102	0.011063	0.00842675	0.00828099	0.00814092	0.0103511	0.010085	0.0100332	0.00689607	ND	0.0115415	0.00931509	ND	0.00878259
	LPC 18:0;0	GPL	LYS	18	0	0	0.0153168	0.0121821	0.0162806	0.013092	0.010183	ND	0.0126755	0.00683666	0.00994415	ND	0.00777072	0.00805832	0.0110926	0.0100637	0.0150761	0.0121795
	LPC 18:1;0	GPL	LYS	18	1	0	0.0462038	0.0380876	0.0402791	0.0469224	0.0331449	0.0284627	0.0317498	0.0297198	0.0304315	0.0307856	0.0242804	0.0260988	0.041178	0.0366763	0.0427263	0.0357661
LPC O-	LPC O- 16:0;0	GPL	LYS	16	0	0	0.0137723	0.00787571	0.0148033	0.00883262	0.00709818	ND	0.00988008	0.0053162	0.0071788	ND	ND	ND	0.00953485	ND	0.0155971	0.00699423
	LPC O- 16:1;0	GPL	LYS	16	1	0	0.011014	0.00939682	0.00974069	0.011059	0.00983497	0.00743088	0.00932486	0.0100506	0.0102884	0.0109525	0.00759676	0.00808148	0.0105586	0.00901195	0.0107159	0.0095395
	LPC O- 18:1;0	GPL	LYS	18	1	0	0.0147124	0.0134525	0.0153575	0.0121878	0.0118785	0.00856196	0.0155252	0.00889225	0.0105485	0.0107461	0.00923458	0.0103802	0.0116883	0.0111577	0.0162722	0.0110396
LPE	LPE 16:0;0	GPL	LYS	16	0	0	0.00706187	0.00502704	0.0089499	0.00617273	0.00353815	0.00257414	0.00381657	0.0032118	0.00450025	0.00309414	0.00399121	0.00403092	0.00763816	0.00438639	0.0086494	0.00501787
	LPE 18:0;0	GPL	LYS	18	0	0	0.0226543	0.0155318	0.0301762	0.0225515	0.0108351	0.00637776	0.0141381	0.0073514	0.0124996	0.00758611	0.0114453	0.00982997	0.0197989	0.0120239	0.0285534	0.0180105
	LPE 18:1;0	GPL	LYS	18	1	0	0.0156967	0.0148682	0.0188847	0.0171459	0.0111203	0.00972532	0.0128932	0.0111362	0.0121935	0.0116377	0.010194	0.0110204	0.014913	0.0129735	0.0162528	0.0135891
	LPE 20:4;0	GPL	LYS	20	4	0	0.0176761	0.0288759	0.0194526	0.0244122	0.015791	0.0202793	0.0211655	0.0248189	0.0188081	0.0255784	0.0194151	0.0243506	0.0205158	0.0221049	0.0196438	0.021444
	LPE 22:5;0	GPL	LYS	22	5	0	0.00375155	0.00511429	0.0051912	0.00482505	ND	0.00332542	0.0055869	0.00479514	ND	0.00412591	0.00422846	0.00580368	0.00432244	0.00339662	ND	0.00508228
	LPE 22:6;0	GPL	LYS	22	6	0	0.00498822	0.00750724	0.00710557	0.00655298	0.00453156	0.00553999	0.00671823	0.0063794	0.00525474	0.00700211	0.0071145	0.00710243	0.00655814	0.00609518	0.00581779	0.00535449
LPE O-	LPE O- 16:1;0	GPL	LYS	16	1	0	0.0190575	0.0137218	0.0229743	0.0178098	0.012401	0.00676629	0.0146706	0.0108233	0.0124774	0.00799809	0.0121206	0.0107447	0.0165495	0.0125602	0.0259544	0.0150527
	LPE O- 18:1;0	GPL	LYS	18	1	0	0.012365	0.010397	0.0120159	0.0111457	0.00880941	0.00571454	0.0105539	0.00744398	0.00923463	0.00829597	0.00904809	0.00803267	0.00922692	0.00915621	0.0141098	0.0087326
	LPE O- 18:2;0	GPL	LYS	18	2	0	0.00567279	ND	0.00615475	0.00542291	0.00288201	ND	ND	0.00338332	ND	ND	0.00287415	0.0029034	0.00400659	0.00367583	0.00597287	0.00491203
LPG	LPG 22:6;0	GPL	LYS	22	6	0	0.00737413	0.00613572	0.00782459	0.00838897	ND	0.00490091	ND	0.00624162	0.00736499	0.00610433	0.0066963	0.00704267	0.00730188	0.00612737	0.00693676	0.00597521
LPI	LPI 18:0;0	GPL	LYS	18	0	0	0.0172471	ND	0.0247555	0.021364	ND	0.013214	ND	ND	ND	0.013541	0.0171822	0.0173323	0.0216314	ND	0.0215836	0.0176184
LPS	LPS 18:1;0	GPL	LYS	18	1	0	0.0153335	ND	0.0245108	0.0211965	ND	ND	ND	ND	ND	0.0133999	ND	0.0152179	0.0175441	0.0159281	0.0273269	0.0175107
PA	PA 14:0;0-18:1;0	GPL	MEM	32	1	0	ND	ND	ND	0.00473989	0.00325404	0.00242993	#	ND	0.00525094	0.00257612	0.00361556	0.00265822	0.0069285	0.00433492	0.00354868	ND
	PA 16:0;0-16:0;0	GPL	MEM	32	0	0	0.152579	0.107848	0.0845876	0.071221	0.0686212	0.047237	#	0.0695386	0.064685	0.0339271	0.0445197	0.0375546	0.108016	0.0685434	0.0766805	0.0470117
	PA 16:0;0-16:1;0	GPL	MEM	32	1	0	0.0347087	ND	ND	0.0111571	0.0201279	0.0144462	#	0.026068	0.0180527	0.0106362	0.0151049	0.0107011	0.0227659	0.0153404	0.00965612	ND
	PA 16:0;0-18:1;0	GPL	MEM	34	1	0	0.12765	0.0794871	0.0680629	0.0591801	0.0712226	0.0440548	#	0.0710018	0.0746186	0.0469013	0.0531484	0.0471751	0.109025	0.0751001	0.0584534	0.0378427
	PA 16:0;0-20:1;0	GPL	MEM	36	1	0	0.0164179	ND	0.00915909	ND	0.0117492	ND	#	ND	0.0102576	0.00624594	0.00854788	0.00709084	0.0142278	0.0121497	0.00880661	0.00765046
	PA 16:1;0-18:0;0	GPL	MEM	34	1	0	0.0122294	0.0153841	0.0113262	0.00857808	0.0110057	0.00673916	#	0.0121656	0.0101858	0.00746878	0.00920877	0.00847566	0.0126516	0.0103442	0.00745165	0.00782359
	PA 17:0;0-17:1;0	GPL	MEM	34	1	0	0.00751779	0.006302	ND	ND	0.00441988	0.00596271	#	0.0085281	0.00471735	0.00497874	0.00715125	0.0034724	0.00743513	0.00559188	0.00459337	0.00455349
	PA 18:0;0-18:1;0	GPL	MEM	36	1	0	0.0310555	0.0424459	0.0173949	0.0232136	0.0214949	0.0204252	#	0.0357236	0.0174756	0.0119956	0.0150475	0.0135656	0.0287274	0.0276042	0.0161592	0.0128113
	PA 18:1;0-18:2;0	GPL	MEM	36	3	0	0.0216797	ND	0.0197196	0.0187632	0.0347063	0.0156316	#	0.0301379	0.0206682	0.0109458	0.0220122	0.0204111	0.0260162	0.0200124	0.0174552	0.0138254
PC	PC 12:0;0-16:0;0	GPL	MEM	28	0	0	0.0307311	ND	0.0493951	0.0386472	0.0305445	0.037731	0.0379054	0.0299847	0.0306397	0.0386605	0.0449594	0.0363414	0.0353507	0.0395132	0.0454587	ND
	PC 14:0;0-14:0;0	GPL	MEM	28	0	0	0.0390394	0.0693618	0.0520603	0.0433681	0.0401823	0.0315442	0.0463067	0.0357992	0.0334125	0.0272291	0.0498255	0.03139	0.0397806	0.0368992	0.0449805	0.0880621
	PC 14:0;0-16:0;0	GPL	MEM	30	0	0	1.47823	1.33406	1.5931	1.52015	1.49352	1.60055	1.53716	1.51106	1.47558	1.62738	1.61933	1.51412	1.50373	1.62523	1.60362	1.65829
	PC 14:0;0-17:0;0	GPL	MEM	31	0	0	0.0528115	0.0605835	0.0599411	0.0638621	0.0633097	0.0706547	0.0654862	0.0626569	0.0563411	0.0781885	0.0535676	0.0730729	0.060737	0.0858814	0.062546	0.0864843
	PC 14:0;0-17:1;0	GPL	MEM	31	1	0	0.280976	0.310097	0.318563	0.270748	0.290611	0.362387	0.272559	0.302145	0.276839	0.372909	0.289777	0.294642	0.259436	0.368215	0.289537	0.336839
	PC 14:0;0-18:0;0	GPL	MEM	32	0	0	0.12944	0.14555	0.152943	0.160425	0.154671	0.180436	0.165923	0.166139	0.154252	0.195494	0.166578	0.179482	0.145869	0.187267	0.155528	0.190591
	PC 14:0;0-18:1;0	GPL	MEM	32	1	0	0.558001	0.528479	0.630913	0.566368	0.578298	0.603632	0.582931	0.58081	0.549069	0.600834	0.638414	0.607591	0.560215	0.600375	0.608484	0.626351
	PC 14:0;0-18:2;0	GPL	MEM	32	2	0	ND	0.247849	0.269002	0.280029	0.24707	0.337896	0.225883	0.3038	0.329223	0.287913	0.234063	0.330009	0.300263	0.168475	0.282363	0.258694
	PC 14:0;0-20:1;0	GPL	MEM	34	1	0	0.0279908	0.0187685	0.0361534	0.0288204	0.0251169	0.026724	0.0352349	0.0246343	0.0352471	0.0313165	0.0282844	0.0267073	0.0305687	0.0252729	ND	0.0278543
	PC 14:0;0-20:3;0	GPL	MEM	34	3	0	0.0119005	0.0150827	0.00708383	0.0188819	0.0192879	ND	0.0107438	0.0198095	ND	0.0115773	0.018832	ND	0.0150592	ND	0.0112554	ND
	PC 14:0;0-20:4;0	GPL	MEM	34	4	0	0.164212	0.166922	0.146278	0.190957	0.161217	0.241036	0.169201	ND	0.196318	0.168382	0.145763	0.213597	0.191561	0.140057	0.151764	0.162106
	PC 15:0;0-15:0;0	GPL	MEM	30	0	0	0.0687657	0.0628029	0.0755591	0.0692981	0.0737116	0.0755763	0.0776693	0.0660391	0.0654135	0.0795247	0.0733324	0.0712611	0.0671087	0.0746651	0.073879	0.0799644
	PC 15:0;0-16:0;0	GPL	MEM	31	0	0	0.521649	0.558869	0.547314	0.608951	0.554854	0.701674	0.560901	0.60541	0.534188	0.712582	0.571685	0.607359	0.561884	0.681895	0.556437	0.620868
	PC 15:0;0-16:1;0	GPL	MEM	31	1	0	0.280976	0.310097	0.318563	0.270748	0.290611	0.362387	0.272559	0.302145	0.276839	0.372909	0.289777	0.294642	0.259436	0.368215	0.289537	0.336839
	PC 15:0;0-17:0;0	GPL	MEM	32	0	0	0.042558	0.0581006	0.0542757	0.0581889	0.0493224	0.0589642	0.0544086	0.0493895	0.0434979	0.0619486	0.0540816	0.061291	0.0462546	0.05479	0.0575893	0.0688545
	PC 15:0;0-17:1;0	GPL	MEM	32	1	0	0.0830239	0.0856845	0.0879158	0.0900243	0.0849424	0.0992597	0.0935968	0.0845021	0.0896261	0.0867151	0.0872352	0.0960194	0.0909526	0.0973692	0.088795	0.0901172
	PC 15:0;0-18:0;0	GPL	MEM	33	0	0	ND	0.0215791	0.0176987	0.023355	0.0192536	0.0253766	0.0197932	0.0256897	0.0210239	0.0265783	0.0184917	0.0258403	ND	0.0313715	0.0210686	0.0238078
	PC 15:0;0-18:1;0	GPL	MEM	33	1	0	0.387213	0.420829	0.426012	0.423658	0.430422	0.534595	0.409381	0.442344	0.419641	0.519713	0.411563	0.442573	0.408241	0.515315	0.428392	0.45442
	PC 15:0;0-18:2;0	GPL	MEM	33	2	0	0.145096	0.158976	0.123347	0.184224	0.0881479	0.166872	0.130745	0.150346	0.104276	0.118778	0.122669	0.147413	0.117054	0.0989798	0.0973001	0.197369
	PC 15:0;0-20:1;0	GPL	MEM	35	1	0	0.022497	0.022796	0.0205599	0.0236131	0.0262758	0.023742	0.0255428	0.0238247	0.0216751	0.0262561	0.0248469	0.0233894	0.0204293	ND	0.021141	0.0234699
	PC 15:0;0-20:4;0	GPL	MEM	35	4	0	ND	0.128286	0.122774	0.126969	0.102971	0.143603	0.111127	0.119718	0.115551	ND	ND	0.160737	0.121251	0.1425	ND	0.150281
	PC 15:0;0-22:5;0	GPL	MEM	37	5	0	0.03095	ND	ND	0.0299535	ND	0.0358123	ND	ND	0.0281782	0.041418	0.0293537	0.0354758	0.0308115	ND	0.131391	0.041829
	PC 15:1;0-16:0;0	GPL	MEM	31	1	0	0.280976	0.310097	0.318563	ND	0.290611	0.362387	0.272559	0.302145	0.276839	ND	0.289777	ND	0.259436	ND	0.289537	0.336839
	PC 16:0;0-16:0;0	GPL	MEM	32	0	0	3.06632	3.27387	2.97067	3.32887	3.04206	3.71822	3.03094	3.28347	3.22774	4.02894	3.50101	3.87621	3.23792	3.95794	3.37299	3.95471
	PC 16:0;0-16:1;0	GPL	MEM	32	1	0	3.01831	2.87401	3.12859	2.88319	3.23111	3.41713	3.10722	2.94704	3.05326	3.39089	2.98322	2.81892	2.99419	3.28647	3.0029	3.01991
	PC 16:0;0-16:2;0	GPL	MEM	32	2	0	0.501105	0.403273	0.472505	0.494633	0.516159	0.634659	0.463616	0.502455	0.581882	0.376041	0.350011	0.491333	0.527043	0.264165	0.460243	0.385458
	PC 16:0;0-17:1;0	GPL	MEM	33	1	0	0.863706	0.9258	0.873509	0.934265	0.96295	1.12949	0.921454	1.00338	0.934839	1.16427	0.933607	1.04757	0.926659	1.10642	0.90368	1.07994
	PC 16:0;0-18:1;0	GPL	MEM	34	1	0	10.3231	10.5255	10.6327	10.0974	11.3247	12.5053	11.4917	11.3118	11.0047	12.4495	11.1281	11.0534	10.595	11.9954	10.7149	11.6003
	PC 16:0;0-18:2;0	GPL	MEM	34	2	0	1.19553	1.3192	1.13094	1.15915	1.25411	1.52755	1.21222	1.26547	1.25177	1.54185	1.21792	1.25701	1.21697	1.46207	1.2114	1.39268
	PC 16:0;0-18:3;0	GPL	MEM	34	3	0	0.0500479	0.0611907	0.0624588	0.0538412	0.0662978	0.0803349	0.0576809	0.0632865	0.06355	0.0642366	0.0582263	0.0665231	0.0642697	0.0704729	0.0589195	0.0627626
	PC 16:0;0-19:1;0	GPL	MEM	35	1	0	0.121932	0.138608	0.124163	0.133243	0.137589	0.169991	0.134432	0.143791	0.126292	0.172769	0.146152	0.146678	0.128247	0.168175	0.12957	0.15783
	PC 16:0;0-19:2;0	GPL	MEM	35	2	0	0.085567	0.109912	0.0925407	0.112681	0.0881995	0.156221	0.0898272	0.127486	0.0960668	0.135885	0.10372	0.139474	0.0933693	0.138276	0.0976549	0.153486
	PC 16:0;0-20:1;0	GPL	MEM	36	1	0	0.261458	0.262822	0.243115	0.256757	0.292064	0.311736	0.290663	0.283967	0.278608	0.322753	0.283622	0.282154	0.258829	0.30248	0.258814	0.289208
	PC 16:0;0-20:2;0	GPL	MEM	36	2	0	0.14828	0.163919	0.143867	0.151668	0.164967	0.209281	0.154601	0.164764	0.155397	0.203898	0.146938	0.180643	0.151743	0.203358	0.14402	0.182547
	PC 16:0;0-20:3;0	GPL	MEM	36	3	0	0.320087	0.345499	0.288676	0.314015	0.347815	0.468774	0.303852	0.387976	0.31769	0.420178	0.302277	0.318578	0.305933	0.416484	0.280613	0.363813
	PC 16:0;0-20:4;0	GPL	MEM	36	4	0	0.945144	1.15361	0.815785	0.914909	1.01323	1.38708	0.906428	1.10395	0.921977	1.3106	0.86635	1.0523	0.918992	1.2826	0.819767	1.0026
	PC 16:0;0-20:5;0	GPL	MEM	36	5	0	0.212044	0.272606	0.198092	0.218541	0.234313	0.312056	0.20712	0.24424	0.238231	0.28746	0.184185	0.209203	0.220533	0.265427	0.199886	0.211894
	PC 16:0;0-22:1;0	GPL	MEM	38	1	0	0.0238763	0.0559668	0.0148955	0.0278077	0.0244288	0.0250556	0.0250539	0.0224187	0.0437747	0.0327597	0.0183493	0.023814	0.0243224	0.0299619	0.0288034	0.0323227
	PC 16:0;0-22:2;0	GPL	MEM	38	2	0	0.0168984	0.0224398	0.0209376	0.0225986	0.0228975	0.021171	0.0208542	0.0206471	0.0199853	0.0259143	0.0208942	0.0215646	0.0228725	0.0271903	0.0248329	0.0251853
	PC 16:0;0-22:3;0	GPL	MEM	38	3	0	0.0208568	0.0324868	0.0226495	0.02865	0.0247044	ND	0.0145482	0.0274415	0.0205019	0.0327921	0.0278351	0.0269493	0.0192439	0.0319013	0.0219149	0.0302176
	PC 16:0;0-22:4;0	GPL	MEM	38	4	0	0.113666	0.143723	0.106136	0.128885	0.117251	0.181305	0.116339	0.157083	0.12879	0.180603	0.128625	0.155629	0.119411	0.169298	0.138563	0.183153
	PC 16:0;0-22:5;0	GPL	MEM	38	5	0	0.389051	0.501261	0.384531	0.443488	0.447476	0.5837	0.435168	0.491273	0.431914	0.574804	0.435806	0.500048	0.395395	0.580837	0.416676	0.514211
	PC 16:0;0-22:6;0	GPL	MEM	38	6	0	0.347676	0.396756	0.331783	0.351629	0.387386	0.436164	0.35308	0.39475	0.352644	0.433523	0.376932	0.367091	0.328489	0.459738	0.34157	0.399768
	PC 16:1;0-16:1;0	GPL	MEM	32	2	0	1.06211	0.695283	0.872615	0.821962	0.89968	1.22231	0.846484	1.0512	1.06895	0.75493	0.781428	1.05085	1.00625	0.56211	0.835205	0.699518
	PC 16:1;0-17:0;0	GPL	MEM	33	1	0	0.0564172	0.0587109	0.0589851	0.0624792	0.061947	0.0822733	0.0625316	0.0672995	0.0583966	0.0757757	0.0620618	0.064961	0.0592301	0.0772924	0.06346	0.075963
	PC 16:1;0-17:1;0	GPL	MEM	33	2	0	0.221694	0.251874	0.190215	0.281407	0.132963	0.29412	0.210059	0.257068	0.168281	0.184833	0.17436	0.229962	0.179248	0.163444	0.156181	0.324103
	PC 16:1;0-18:0;0	GPL	MEM	34	1	0	0.237102	0.256913	0.267842	0.24932	0.284215	0.349899	0.317264	0.311639	0.309191	0.328912	0.288534	0.310814	0.261343	0.322704	0.252604	0.308211
	PC 16:1;0-18:1;0	GPL	MEM	34	2	0	1.31149	1.28884	1.38809	1.29281	1.491	1.52439	1.41522	1.46715	1.46601	1.56099	1.48419	1.44565	1.40948	1.45207	1.42764	1.56514
	PC 16:1;0-18:2;0	GPL	MEM	34	3	0	0.127856	0.132313	0.125618	0.125808	0.126398	0.181068	0.11467	0.138474	0.153158	0.160298	0.147085	0.165177	0.13913	0.145542	0.137436	0.160868
	PC 16:1;0-19:1;0	GPL	MEM	35	2	0	0.0186694	0.0234241	0.0194204	0.0218756	0.0168638	0.0329897	0.0228041	0.0254117	0.0280622	0.0290669	0.0268861	0.0303339	0.0264401	0.0240325	0.0200244	0.0242371
	PC 16:1;0-20:1;0	GPL	MEM	36	2	0	0.05483	0.0542832	0.0603845	0.0525051	0.0636631	0.0641314	0.0631236	0.0668467	0.0621898	0.0657383	0.0680898	0.067017	0.0579915	0.0616183	0.0609775	0.0700832
	PC 16:1;0-20:2;0	GPL	MEM	36	3	0	0.0173272	0.0170268	ND	0.0164838	0.0177293	0.0144045	0.0189051	0.0175301	0.0135288	0.0175199	0.026408	0.015048	0.0189318	0.0147266	0.0275084	0.02381
	PC 16:1;0-20:3;0	GPL	MEM	36	4	0	0.0589279	0.0486109	0.054908	0.0604872	0.0624261	0.0465079	0.0548179	0.0627241	0.0713611	0.0742766	0.0560824	0.0691489	0.0711143	0.0927378	0.0531375	0.0853088
	PC 16:1;0-20:4;0	GPL	MEM	36	5	0	0.131991	0.124963	0.105261	0.124065	0.1411	0.140476	0.127945	0.141473	0.124105	0.137466	0.125404	0.162573	0.102177	0.158086	0.106283	0.156695
	PC 16:1;0-22:5;0	GPL	MEM	38	6	0	0.0479228	0.0425118	0.0357413	0.0472037	0.0506159	0.0605143	0.0447226	0.0504362	0.0353908	0.0614884	0.0407547	0.0531001	0.0378609	0.0436294	0.0411409	0.0480842
	PC 16:2;0-18:1;0	GPL	MEM	34	3	0	0.0598816	0.0478343	0.0538148	0.0488213	0.0519195	0.0641277	0.0604628	0.0639711	0.0593226	0.0498383	0.0542073	0.0736859	0.0628504	0.0521201	0.0490231	0.0507577
	PC 17:0;0-17:1;0	GPL	MEM	34	1	0	0.0434612	0.0469633	0.0500561	0.0503954	0.0489403	0.0454472	0.0596833	0.0556279	0.0530416	0.0562728	0.0455267	0.0595053	0.0467221	0.0597879	0.0461818	0.05077
	PC 17:0;0-18:0;0	GPL	MEM	35	0	0	ND	0.0183232	ND	ND	ND	0.024358	ND	0.0171099	0.0213533	0.0268369	ND	0.0239254	0.0153546	0.0303698	0.0179061	0.0244454
	PC 17:0;0-18:1;0	GPL	MEM	35	1	0	0.364993	0.412689	0.375163	0.382272	0.39688	0.512802	0.426946	0.451164	0.386533	0.499205	0.393205	0.453196	0.364248	0.512843	0.371917	0.48725
	PC 17:0;0-18:2;0	GPL	MEM	35	2	0	0.071824	0.0909877	0.0747017	0.0775659	0.0680782	0.109718	0.0763027	0.0820114	0.0862725	0.114909	0.0783965	0.0825687	0.0769776	0.099134	0.0752511	0.0877449
	PC 17:0;0-20:1;0	GPL	MEM	37	1	0	0.0054619	0.0149311	0.0112714	0.00855992	0.0186917	0.0104775	0.0119326	0.0217504	0.0147999	0.0122368	0.0188122	0.0254752	0.00541538	0.0174677	0.0141571	0.0523359
	PC 17:0;0-20:4;0	GPL	MEM	37	4	0	0.141382	0.115119	0.141324	0.0848803	0.161354	0.249691	0.149267	0.100136	0.148863	0.221769	0.0768927	0.091716	0.0845666	0.133738	0.129255	0.192069
	PC 17:0;0-22:4;0	GPL	MEM	39	4	0	ND	0.0553687	0.0346967	0.0471444	0.0415863	0.023842	ND	0.0573173	0.0415979	0.0648244	0.021567	0.0545341	0.018867	0.0555353	0.0476839	ND
	PC 17:0;0-22:5;0	GPL	MEM	39	5	0	0.0995044	0.0367234	0.0338142	0.0393169	0.103896	0.0588073	0.0508336	0.0697171	0.0494843	0.0871811	0.065623	0.0432568	0.0490912	0.0419836	0.0316429	0.0422284
	PC 17:1;0-17:1;0	GPL	MEM	34	2	0	0.0389795	0.0349597	0.0365586	0.0360286	0.0344826	0.0484875	0.0458567	0.0379293	0.0413166	0.0374643	0.0358216	0.035786	0.0342891	0.0410476	0.0391626	0.0371066
	PC 17:1;0-18:0;0	GPL	MEM	35	1	0	0.0490873	0.0679781	0.0539839	0.0526344	0.0606852	0.0830702	0.0667283	0.0690219	0.0572715	0.0819203	0.0614503	0.0669657	0.0597061	0.0780284	0.052594	0.0656121
	PC 17:1;0-18:1;0	GPL	MEM	35	2	0	0.61896	0.666311	0.696702	0.668796	0.688157	0.882677	0.711928	0.751219	0.659585	0.827786	0.672631	0.765933	0.655732	0.808174	0.678325	0.7751
	PC 17:1;0-18:2;0	GPL	MEM	35	3	0	0.161107	0.200913	0.178495	0.187949	0.175176	0.249759	0.163216	0.200596	0.177008	0.199538	0.18329	0.233892	0.178238	0.241435	0.176291	0.245611
	PC 17:1;0-20:1;0	GPL	MEM	37	2	0	0.0241657	0.0225189	0.0284607	0.0268434	0.0226678	0.0255681	0.0218823	0.0260353	0.0278292	0.0313775	0.0262047	ND	0.0235761	0.0286261	0.0228057	0.0377502
	PC 17:1;0-20:4;0	GPL	MEM	37	5	0	0.126134	0.172556	0.14204	0.131083	0.151744	0.158776	0.129138	0.165491	0.121024	0.1846	0.107248	0.141463	0.1223	0.20838	ND	0.148051
	PC 17:1;0-22:5;0	GPL	MEM	39	6	0	0.0731389	0.11116	0.091008	0.109384	0.0801391	0.149607	0.0980391	0.115326	0.0806621	0.133819	0.0834918	0.11108	0.082418	0.137035	0.0822257	0.118171
	PC 17:1;0-22:6;0	GPL	MEM	39	7	0	0.0437434	ND	0.041755	ND	0.0380602	0.0571466	ND	ND	ND	0.0626229	0.0353724	0.0567627	0.042124	0.0664157	0.0421742	0.0517075
	PC 18:0;0-18:1;0	GPL	MEM	36	1	0	0.928969	0.985721	0.905676	0.91988	1.16693	1.35817	1.22207	1.27472	1.01203	1.26643	0.993835	1.11719	0.934673	1.14751	0.864	1.04296
	PC 18:0;0-18:2;0	GPL	MEM	36	2	0	0.394941	0.477969	0.351136	0.380598	0.488965	0.625339	0.49505	0.517127	0.441873	0.579207	0.40032	0.470714	0.408856	0.526785	0.329659	0.452745
	PC 18:0;0-18:3;0	GPL	MEM	36	3	0	0.00952123	0.0121756	0.00763437	ND	0.021371	0.0189543	0.0180122	ND	ND	ND	0.00681039	0.0137307	0.0154171	0.013554	0.0111162	ND
	PC 18:0;0-19:1;0	GPL	MEM	37	1	0	0.00575997	0.0313261	0.0112517	0.00943684	0.030505	0.0139728	0.0139502	0.0313166	0.0334887	0.0190191	0.0182272	0.0327453	0.0102008	0.0401503	0.0193073	ND
	PC 18:0;0-20:1;0	GPL	MEM	38	1	0	0.0238743	ND	0.0158998	0.0241931	0.0322423	0.026341	0.0325036	0.0262608	ND	0.0304161	0.0192036	0.0196522	0.02199	0.0284798	0.0219965	0.0332064
	PC 18:0;0-20:2;0	GPL	MEM	38	2	0	0.033692	0.0350837	0.0339359	0.0281558	0.0454209	0.0503942	0.0450082	0.0454169	0.0372961	0.0464282	0.030572	0.0371847	0.0323836	0.0351376	0.0289956	0.0336461
	PC 18:0;0-20:3;0	GPL	MEM	38	3	0	0.0946809	0.105391	0.075142	0.0832317	0.115636	0.163898	0.120658	0.133577	0.104965	0.137211	0.0923595	0.113943	0.0863153	0.130472	0.0736439	0.0973528
	PC 18:0;0-20:4;0	GPL	MEM	38	4	0	0.270144	0.362196	0.24399	0.284611	0.354425	0.590716	0.349166	0.436542	0.316829	0.512274	0.266011	0.352634	0.280222	0.442577	0.203774	0.331553
	PC 18:0;0-20:5;0	GPL	MEM	38	5	0	0.0791744	0.0891876	0.0728912	0.0565308	0.0970534	0.130242	0.0909651	0.0975417	0.0928951	0.136779	0.0609253	0.0879268	0.0821823	0.104592	0.052935	0.0880608
	PC 18:0;0-22:4;0	GPL	MEM	40	4	0	0.0149253	0.0369035	0.0213378	0.0219985	0.0311721	0.0930488	0.0516174	0.0354366	0.0261552	0.0465569	0.0521347	0.041448	0.0229842	0.0586086	0.0209814	0.046358
	PC 18:0;0-22:5;0	GPL	MEM	40	5	0	0.0690731	0.0816788	0.0809889	0.0709807	0.0876466	0.142071	0.0949276	0.116471	0.0929067	0.117504	0.0851828	0.0967061	0.0672574	0.107868	0.075662	0.0880553
	PC 18:0;0-22:6;0	GPL	MEM	40	6	0	0.0767954	ND	ND	0.0773335	0.0866128	0.118864	0.100126	0.109587	ND	ND	0.0670134	ND	ND	0.0916838	0.0591754	ND
	PC 18:1;0-18:1;0	GPL	MEM	36	2	0	3.95703	3.84596	4.07791	3.78528	4.39338	4.57234	4.49446	4.2294	4.17135	4.4461	4.18435	3.86582	3.93883	4.20566	3.98825	4.09254
	PC 18:1;0-18:2;0	GPL	MEM	36	3	0	1.03088	1.05808	0.998251	0.985894	1.04561	1.26643	1.00302	1.05874	1.09098	1.25203	0.992863	1.07211	1.04181	1.17395	0.976982	1.0898
	PC 18:1;0-18:3;0	GPL	MEM	36	4	0	0.0801021	0.059724	0.070333	0.074892	0.0743996	0.0872538	0.081455	0.079306	0.0621455	0.0824767	0.0655741	0.06014	0.0702922	0.0920899	0.0685271	0.0725638
	PC 18:1;0-19:1;0	GPL	MEM	37	2	0	0.138221	0.150719	0.1512	0.159972	0.159135	0.173757	0.159873	0.168791	0.157251	0.214666	0.147015	0.207236	0.16263	0.212121	0.159806	0.177155
	PC 18:1;0-19:2;0	GPL	MEM	37	3	0	0.101847	ND	0.152903	0.171166	0.101369	0.204581	0.110794	0.148065	0.122835	0.164383	0.115982	0.129458	0.104314	0.141208	0.198502	0.159084
	PC 18:1;0-20:1;0	GPL	MEM	38	2	0	0.25315	0.229496	0.269744	0.243867	0.282511	0.266059	0.281453	0.268384	0.257428	0.275555	0.2665	0.238585	0.249377	0.240512	0.255999	0.257768
	PC 18:1;0-20:2;0	GPL	MEM	38	3	0	0.107127	0.116355	0.105312	0.0997886	0.116543	0.139813	0.133522	0.145498	0.105737	0.135229	0.120391	0.128338	0.104698	0.121539	0.107643	0.117633
	PC 18:1;0-20:3;0	GPL	MEM	38	4	0	0.309746	0.331279	0.278491	0.314577	0.345202	0.454574	0.3289	0.352322	0.325135	0.428644	0.281147	0.345216	0.318937	0.388671	0.280634	0.33177
	PC 18:1;0-20:4;0	GPL	MEM	38	5	0	0.762446	0.794415	0.667573	0.768118	0.689296	0.865153	0.689691	0.782046	0.664468	0.889617	0.653776	0.752057	0.668783	0.85172	0.617628	0.784197
	PC 18:1;0-20:5;0	GPL	MEM	38	6	0	0.175149	0.186408	0.167878	0.163456	0.175505	0.193709	0.164158	0.178755	0.173327	0.180555	0.141146	0.162128	0.17934	0.19315	0.157468	0.173291
	PC 18:1;0-22:1;0	GPL	MEM	40	2	0	ND	0.0410214	0.0385371	0.0396346	0.0377545	0.0471697	0.0440539	0.0409046	0.0361811	0.0352888	0.0372471	0.030329	0.0256504	ND	0.038711	0.0386246
	PC 18:1;0-22:2;0	GPL	MEM	40	3	0	ND	0.0275763	0.0297452	0.0123313	0.0276857	0.0373516	0.0306627	0.0277598	0.0280046	0.032063	0.019833	0.0264545	0.0291276	ND	ND	0.0310888
	PC 18:1;0-22:3;0	GPL	MEM	40	4	0	0.0263691	ND	0.02213	0.017483	0.0218565	ND	ND	0.0204654	0.0274792	ND	ND	ND	0.028145	ND	0.0253519	0.0398134
	PC 18:1;0-22:4;0	GPL	MEM	40	5	0	0.101323	0.109964	0.0866656	0.0970009	0.083133	0.104959	0.0951312	0.110059	0.08613	0.125871	0.0925819	0.112561	0.0945796	0.108996	0.0793953	0.118362
	PC 18:1;0-22:5;0	GPL	MEM	40	6	0	0.267984	0.39002	0.343464	0.317214	0.292949	0.371525	0.311625	0.342677	0.362151	0.459065	0.296115	0.386859	0.316914	0.360342	0.273447	0.434202
	PC 18:1;0-22:6;0	GPL	MEM	40	7	0	0.296911	0.334853	0.330606	0.302171	0.314075	0.359333	0.310863	0.326403	0.286464	ND	0.322427	0.342615	0.30055	0.295912	0.318258	0.374737
	PC 18:2;0-18:2;0	GPL	MEM	36	4	0	0.0660818	0.0719349	0.0654701	0.0691617	0.0685388	0.0988847	0.0559274	0.058707	0.0596797	0.0871498	0.0581221	0.069933	0.065677	0.0810381	0.0649134	0.0895431
	PC 18:2;0-19:1;0	GPL	MEM	37	3	0	0.0347938	ND	0.0420303	0.0418278	0.0361155	ND	0.030009	0.035335	0.0395673	0.0545472	ND	0.0390567	0.0307415	0.0448798	ND	0.0443089
	PC 18:2;0-20:1;0	GPL	MEM	38	3	0	0.0458901	0.0444239	0.0461364	0.0486428	0.0494799	0.0636761	0.0472888	0.0535793	0.0503093	0.0559127	0.0423735	0.0447172	0.0455462	0.0577718	0.0410223	0.0495981
	PC 18:2;0-20:2;0	GPL	MEM	38	4	0	0.018186	0.0217041	0.0195029	0.0117586	0.0139808	0.0249107	0.0260958	0.0273945	ND	0.0320167	0.0225118	0.0290166	0.0204567	0.0166338	0.0213936	0.025136
	PC 18:2;0-20:3;0	GPL	MEM	38	5	0	ND	0.0219347	0.0306678	0.0414032	0.0285424	0.0458189	0.0183371	0.0446807	0.0225269	0.0426756	0.0286171	0.0402252	0.0253681	0.0407918	0.03153	0.0512047
	PC 18:2;0-20:4;0	GPL	MEM	38	6	0	0.0463428	0.0560253	0.0506639	0.0600815	0.0567589	0.0690733	0.0555413	0.0566354	0.0461858	0.0763086	0.0444772	0.0637603	0.0475293	0.0932885	0.0409008	0.0714165
	PC 19:1;0-20:4;0	GPL	MEM	39	5	0	ND	0.0421646	0.0215435	0.0431374	ND	0.058743	0.0485704	0.0590933	0.0450429	0.0589007	0.0248885	0.0464704	0.0367941	0.0493974	0.0222017	0.0511061
	PC 20:1;0-20:3;0	GPL	MEM	40	4	0	0.0256303	0.0390869	ND	0.0174764	0.0253523	ND	0.0206018	0.0192166	0.0146974	0.0278212	0.0291284	0.0355879	0.0126956	0.0281457	0.0120353	ND
	PC 20:1;0-20:4;0	GPL	MEM	40	5	0	0.0521039	0.0614436	0.0543083	0.0641894	0.0475316	0.0807491	0.0610324	0.0665664	0.0465574	0.0680232	0.0486185	0.0519681	0.0494971	0.072909	0.0489471	0.0686468
PC O-	PC O- 16:0;0-16:0;0	GPL	MEM	32	0	0	0.545409	0.48457	0.57918	0.50202	0.549146	0.572546	0.596674	0.510148	0.58024	0.572318	0.673096	0.562459	0.586255	0.557372	0.641397	0.594758
	PC O- 16:0;0-16:1;0	GPL	MEM	32	1	0	0.339216	0.317245	0.408012	0.33531	0.341424	0.34304	0.354664	0.313884	0.3398	0.361138	0.388767	0.3171	0.346242	0.362792	0.387148	0.368769
	PC O- 16:0;0-16:2;0	GPL	MEM	32	2	0	0.00662316	0.0042648	0.0113413	0.011207	0.0114381	0.00756596	0.0127338	0.0111353	0.00502687	0.00717311	0.00882613	0.00625987	0.010506	0.00818421	0.011761	0.0056444
	PC O- 16:0;0-17:0;0	GPL	MEM	33	0	0	0.000568577	0.000614458	0.000837046	0.00072534	0.000645991	0.000655095	0.000757311	0.000594051	0.000698507	0.000631292	0.000744799	0.000662991	0.000530176	0.000666818	0.000735703	0.000762255
	PC O- 16:0;0-17:1;0	GPL	MEM	33	1	0	0.00343087	0.00367445	0.0034903	0.00387419	0.00353805	0.00406719	0.00394305	0.00358754	0.00362285	0.00340371	0.00406486	0.00453004	0.00377699	0.00443601	0.00430988	0.00407853
	PC O- 16:0;0-18:0;0	GPL	MEM	34	0	0	ND	0.0061951	0.0069482	0.00748528	0.00824621	0.00695877	0.00901567	0.00847501	0.00719072	0.00828203	0.00691087	0.00767912	ND	0.00993737	0.00824171	0.00720594
	PC O- 16:0;0-18:1;0	GPL	MEM	34	1	0	0.457334	0.411972	0.503343	0.435544	0.466396	0.503421	0.490982	0.453568	0.464926	0.480331	0.490138	0.445798	0.462464	0.468825	0.513108	0.467896
	PC O- 16:0;0-18:2;0	GPL	MEM	34	2	0	0.0869505	0.0814936	0.0974009	0.0792534	0.0907291	0.081546	0.0952493	0.0796652	0.0815261	0.0877591	0.0963259	0.0806853	0.0794522	0.0853531	0.0824095	0.0802713
	PC O- 16:0;0-20:1;0	GPL	MEM	36	1	0	0.00621435	0.00544733	0.00582624	0.00429886	0.0061364	0.00471998	0.00749126	0.0047994	0.00549761	0.00465532	0.00660563	0.00507748	0.00490674	0.00438707	0.00544289	0.00464595
	PC O- 16:0;0-20:2;0	GPL	MEM	36	2	0	0.00621023	0.00578097	0.0058112	0.00649621	0.00534343	0.00575897	0.00648276	0.00422289	0.00576959	0.00620826	0.00547585	0.00433194	0.00543863	0.00479512	0.00613551	0.00514189
	PC O- 16:0;0-20:3;0	GPL	MEM	36	3	0	0.0544865	0.0540411	0.0583033	0.046729	0.0571231	0.0532513	0.0568726	0.0588654	0.051495	0.0627347	0.0539646	0.057532	0.0502362	0.0575554	0.0594808	0.0496269
	PC O- 16:0;0-20:4;0	GPL	MEM	36	4	0	0.323265	0.334225	0.298187	0.272117	0.357977	0.413124	0.388111	0.375647	0.337545	0.384475	0.288479	0.301633	0.324404	0.389969	0.298995	0.318988
	PC O- 16:0;0-20:5;0	GPL	MEM	36	5	0	0.0488218	0.0471822	0.0459523	0.0199058	0.0600454	0.0686888	0.0660554	0.0517399	0.0652572	0.0584512	0.0350947	0.0357858	0.0495798	0.0714262	0.0184065	0.0406135
	PC O- 16:0;0-22:4;0	GPL	MEM	38	4	0	0.0251433	0.0245035	0.0242421	0.023234	0.020773	0.0226736	0.0243397	0.0245643	0.0224157	0.0260078	0.0297109	0.0238483	0.0216205	0.0179859	0.0321827	0.0248041
	PC O- 16:0;0-22:5;0	GPL	MEM	38	5	0	0.105134	0.0918581	0.0955976	0.0860234	0.103005	0.102281	0.127803	0.108697	0.0984481	0.0998905	0.103765	0.0948519	0.0996246	0.0924873	0.0899232	0.111684
	PC O- 16:0;0-22:6;0	GPL	MEM	38	6	0	0.016957	0.0240947	0.0273958	0.0161063	0.0325794	0.0657393	0.0365796	0.0280118	0.0276604	ND	0.0507814	0.0338846	0.0557854	0.0334069	0.0172884	0.0232771
	PC O- 16:1;0-16:0;0	GPL	MEM	32	1	0	0.403707	0.400283	0.463292	0.440491	0.40524	0.468814	0.44	0.422287	0.388187	0.470231	0.436337	0.451397	0.406355	0.479241	0.461694	0.479583
	PC O- 16:1;0-16:1;0	GPL	MEM	32	2	0	0.159539	0.144018	0.141282	0.160927	0.1501	0.18659	0.149376	0.160765	0.151605	0.172517	0.148922	0.14985	0.135214	0.174675	0.143835	0.159986
	PC O- 16:1;0-17:0;0	GPL	MEM	33	1	0	0.000732992	0.000763819	0.00083932	0.000501526	0.000922394	0.000568607	0.000552145	0.000907219	0.000515993	0.00118432	0.000962192	0.00119897	0.000482144	0.000682736	0.00109737	0.00067457
	PC O- 16:1;0-17:1;0	GPL	MEM	33	2	0	0.00564375	0.00585072	0.00783101	0.00613949	0.00471364	0.00594718	0.0055876	0.00771309	0.00510829	0.00722436	0.00562795	0.00766556	0.00461237	0.0059462	0.00639343	0.0078623
	PC O- 16:1;0-18:0;0	GPL	MEM	34	1	0	0.0184155	0.0154639	0.0201644	0.0187409	0.0154208	0.0215709	0.0286181	0.0169001	0.019809	0.0179713	0.0208194	0.0232432	0.020046	0.0159372	0.0222277	0.0261432
	PC O- 16:1;0-18:1;0	GPL	MEM	34	2	0	0.192808	0.173277	0.212006	0.187379	0.188564	0.198549	0.201955	0.198643	0.169486	0.196763	0.194005	0.181108	0.177773	0.192105	0.202018	0.217817
	PC O- 16:1;0-18:2;0	GPL	MEM	34	3	0	0.040397	0.0386869	0.0414164	0.0441965	0.0389592	0.0504115	0.0400203	0.0438561	0.0330753	0.0501926	0.0449772	0.0445936	0.037332	0.051135	0.0363203	0.0495572
	PC O- 16:1;0-20:1;0	GPL	MEM	36	2	0	0.00478066	0.00572013	0.00642824	0.00498461	0.0044226	0.00228284	0.00550146	0.00413465	0.00196276	0.00183483	0.0041766	0.00214614	0.00479557	0.00287484	0.00253752	0.0050918
	PC O- 16:1;0-20:2;0	GPL	MEM	36	3	0	0.00460445	ND	0.0049072	0.00397482	ND	0.00304713	0.00282619	0.00411007	0.00348211	ND	ND	0.00383371	0.0045278	0.00302534	0.00488692	0.00884449
	PC O- 16:1;0-20:3;0	GPL	MEM	36	4	0	0.0850525	0.0755076	0.0802232	0.0870413	0.0796887	0.0938412	0.0802331	0.0964708	0.0798921	0.113277	0.0721411	0.101739	0.0847645	0.107148	0.0847811	0.102083
	PC O- 16:1;0-20:4;0	GPL	MEM	36	5	0	0.281779	0.318125	0.229105	0.28789	0.300403	0.364583	0.27199	0.33916	0.256373	0.367502	0.260613	0.316684	0.266291	0.352267	0.276494	0.323153
	PC O- 16:1;0-20:5;0	GPL	MEM	36	6	0	0.0564341	ND	0.0243176	0.0324836	0.040136	0.0282291	0.0155724	0.0259789	ND	ND	0.0309106	0.0372396	0.0269906	0.0355919	ND	ND
	PC O- 16:1;0-22:4;0	GPL	MEM	38	5	0	0.0138883	0.0165715	0.0111144	0.0264439	0.0240349	0.0203285	ND	0.0144001	0.0155319	0.0429569	0.0169817	0.0184928	0.0161252	0.0187876	0.0105977	0.0204678
	PC O- 16:1;0-22:5;0	GPL	MEM	38	6	0	0.0947639	0.0698405	0.0720858	0.0615772	0.0986394	0.0849857	0.096322	0.0802792	0.0996879	0.0850751	0.0865112	0.0835061	0.0645096	0.0763145	0.103755	0.0885873
	PC O- 16:2;0-16:0;0	GPL	MEM	32	2	0	0.0398526	0.0390944	0.0563453	0.0494426	0.0256766	0.0352136	0.0349058	0.0339175	0.0426128	0.0407261	0.0482168	0.0492304	0.0483071	0.0433956	0.0640859	0.0631496
	PC O- 16:2;0-16:1;0	GPL	MEM	32	3	0	0.026672	0.0208878	0.0280026	0.0169956	ND	0.0258859	0.0303111	0.0233524	0.0246468	0.0251199	0.0245064	0.029013	0.0217907	0.0209608	0.0172971	0.0206512
	PC O- 16:2;0-18:0;0	GPL	MEM	34	2	0	0.0416133	0.0316125	0.0571505	0.0622836	0.0213402	0.0213707	0.0354529	0.0327322	0.0413565	0.0346498	0.0573462	0.0660199	0.05393	0.0288488	0.0643903	0.0628553
	PC O- 16:2;0-18:1;0	GPL	MEM	34	3	0	0.0387285	0.0270071	0.0417394	0.0442261	0.0254111	0.0370772	0.0401529	0.0327385	0.0371362	0.0288843	0.0372008	0.0400209	0.0384539	0.0416276	0.0395831	0.0446525
	PC O- 16:2;0-20:4;0	GPL	MEM	36	6	0	ND	ND	0.0183781	0.0234073	ND	0.0184651	0.0177587	0.0252826	ND	0.059243	0.0192517	0.0254388	0.0282118	0.031188	ND	0.0535073
	PC O- 17:0;0-15:0;0	GPL	MEM	32	0	0	0.131062	0.129067	0.153631	0.139721	0.137139	0.143448	0.145443	0.141737	0.14511	0.153036	0.152693	0.135053	0.139877	0.143716	0.144799	0.14619
	PC O- 17:0;0-15:1;0	GPL	MEM	32	1	0	0.00556648	0.00549378	0.00524332	0.00418334	0.00514049	0.00495954	0.00556726	0.004909	0.00926704	0.00444851	0.00458421	0.00356068	0.00968135	0.00277676	0.00648269	0.00609207
	PC O- 17:0;0-16:0;0	GPL	MEM	33	0	0	0.0700102	0.063832	0.0776362	0.0687605	0.0704706	0.0779152	0.0783881	0.0677913	0.0850493	0.0706481	0.0773458	0.072548	0.0625419	0.0769647	0.075831	0.0802564
	PC O- 17:0;0-16:1;0	GPL	MEM	33	1	0	0.116398	0.106366	0.118703	0.117755	0.123093	0.129658	0.119889	0.11854	0.118716	0.130881	0.127394	0.121527	0.114762	0.128894	0.130763	0.128635
	PC O- 17:0;0-16:2;0	GPL	MEM	33	2	0	0.0110482	0.0113705	0.0113137	0.0118065	0.0116856	0.0116398	0.0108844	0.0118364	0.0125548	0.0126026	0.0111701	0.0120803	0.0103767	0.0122869	0.0127346	0.0127436
	PC O- 17:0;0-17:0;0	GPL	MEM	34	0	0	0.045448	0.0423579	0.0406275	0.0438652	0.0452657	0.0473133	0.0492276	0.0473481	0.0454459	0.0522348	0.043393	0.0497126	0.0447772	0.0542784	0.0411451	0.0448489
	PC O- 17:0;0-17:1;0	GPL	MEM	34	1	0	0.170168	0.163922	0.181837	0.153785	0.175721	0.183509	0.19795	0.171186	0.173452	0.180409	0.160944	0.162832	0.179539	0.170655	0.165036	0.178708
	PC O- 17:0;0-18:2;0	GPL	MEM	35	2	0	0.0558826	0.0569454	0.065105	0.055373	0.0590803	0.0699715	0.0520187	0.0600185	0.0533246	0.0735353	0.0574794	0.057551	0.0588417	0.0761295	0.0656643	0.0660954
	PC O- 17:0;0-18:3;0	GPL	MEM	35	3	0	0.0061103	0.00696584	0.0104326	0.00757179	0.00842064	0.00911352	0.00909867	0.0069397	0.00721227	0.00900502	0.00812971	0.00841282	0.00657062	0.00702743	0.00734464	0.00804408
	PC O- 17:0;0-19:1;0	GPL	MEM	36	1	0	0.0115817	0.0115628	0.0129226	0.00957332	0.0122117	0.0108147	0.0145651	0.0108516	0.0114511	0.0106956	0.0129891	0.0103612	0.0115611	0.00947471	0.0115378	0.0102306
	PC O- 17:0;0-19:2;0	GPL	MEM	36	2	0	0.00526587	0.00250876	0.00427699	0.00431473	0.00523354	0.00488291	0.00632337	0.00383852	0.00426854	0.00451725	0.00484397	0.00408752	0.00393039	0.00192638	0.00421515	0.00547363
	PC O- 17:0;0-20:3;0	GPL	MEM	37	3	0	ND	0.0242415	0.0366767	0.0228904	0.0231679	0.0270936	0.0352333	0.0291488	0.0229579	0.0325909	0.0211729	0.0298201	ND	0.0315958	0.0308033	0.02526
	PC O- 17:0;0-20:4;0	GPL	MEM	37	4	0	0.055836	0.0540342	0.0563106	0.0448676	0.0536656	0.0687937	0.0459521	0.0614915	0.0515791	0.0581046	0.0455174	0.0539863	0.049124	0.0670217	0.048164	0.0642194
	PC O- 17:0;0-20:5;0	GPL	MEM	37	5	0	0.0292349	0.0461081	0.0316823	0.0281468	0.0374756	0.0519305	0.0311485	0.0377416	0.0329062	0.0485865	0.0281908	0.0303177	0.0301176	0.0427316	0.0275439	0.0300927
	PC O- 17:0;0-22:5;0	GPL	MEM	39	5	0	0.0263901	0.0263422	0.0265481	0.0295344	0.0263352	0.0477801	0.025989	0.0383751	0.0187185	0.0298885	0.0304935	0.0339165	0.0251564	0.0371815	0.0372209	0.0372688
	PC O- 17:0;0-22:6;0	GPL	MEM	39	6	0	0.0296975	0.0369185	0.0287668	0.0270425	0.0335481	0.0404245	0.0331397	0.0293191	0.02994	0.0432506	0.0368858	0.0319581	0.0279033	0.0388459	0.0293108	0.0283961
	PC O- 17:1;0-15:0;0	GPL	MEM	32	1	0	0.029853	0.0285549	0.0303512	0.0336183	0.0283616	0.0352189	0.0360357	0.0371988	0.0335746	0.0394969	0.0325141	0.0327363	0.0285137	0.0375964	0.0320757	0.035018
	PC O- 17:1;0-16:0;0	GPL	MEM	33	1	0	0.0904241	0.0905084	0.0912226	0.0924071	0.0933566	0.107342	0.090104	0.0967248	0.0943645	0.112882	0.104686	0.099857	0.0944859	0.111089	0.104069	0.112919
	PC O- 17:1;0-16:1;0	GPL	MEM	33	2	0	0.0586523	0.0585202	0.0634438	0.0590129	0.0556876	0.0664601	0.0533039	0.0681868	0.0602096	0.0747041	0.0661125	0.0723148	0.054804	0.0695633	0.0610343	0.0667561
	PC O- 17:1;0-17:0;0	GPL	MEM	34	1	0	0.0191731	0.0180484	0.0189547	0.0183485	0.0202539	0.0203516	0.0215459	0.0184011	0.0187901	0.0184472	0.0183963	0.0183937	0.0190792	0.0238776	0.019798	0.0213538
	PC O- 17:1;0-17:1;0	GPL	MEM	34	2	0	0.0187867	0.0261897	0.0218413	0.0222502	0.0215659	0.0230125	0.0263205	0.0232265	0.0193531	0.0167163	0.0222282	0.017509	0.0183032	0.0242819	0.0165062	0.0218193
	PC O- 17:1;0-18:1;0	GPL	MEM	35	2	0	0.0506765	0.0487481	0.0658008	0.0529895	0.058299	0.0587512	0.0523561	0.0582619	0.050976	0.0640668	0.0589249	0.0592961	0.0555823	0.0653994	0.0637962	0.0628925
	PC O- 17:1;0-18:2;0	GPL	MEM	35	3	0	0.0238083	0.0262393	0.0271247	0.0271334	0.0237405	0.0282667	0.0218941	0.0293879	0.024673	0.034114	0.0252427	0.0326949	0.0228246	0.0256716	0.0266117	0.036596
	PC O- 17:1;0-19:1;0	GPL	MEM	36	2	0	0.00162279	0.0016971	0.00220308	0.00204682	0.00166302	0.00201804	0.0020067	0.00206387	0.00237892	0.00163375	0.00245383	0.00143645	0.00341894	0.00202442	0.0018289	0.00149428
	PC O- 17:1;0-20:2;0	GPL	MEM	37	3	0	ND	0.000450538	ND	0.000540947	0.000662287	0.000545262	0.000923259	0.000744159	0.000849225	0.00106347	0.00175529	0.0012214	ND	0.00094158	0.00263775	0.000955553
	PC O- 17:1;0-20:3;0	GPL	MEM	37	4	0	0.00446361	0.00294689	0.00490994	0.00398478	0.00455015	0.00335362	0.00381358	0.00439307	0.0052265	0.00432288	0.0039024	0.003234	0.00505171	0.0067228	0.00462269	0.00730685
	PC O- 17:1;0-20:4;0	GPL	MEM	37	5	0	0.0555999	0.0553994	0.0474076	0.0452336	0.0567099	0.0626944	0.0563329	0.0666631	0.0483124	0.0643717	0.0555697	0.0651047	0.043049	0.072286	0.0563342	0.0640656
	PC O- 17:1;0-22:5;0	GPL	MEM	39	6	0	0.00872071	0.00900867	0.0172979	0.0155118	0.0109437	0.0161078	0.0134311	0.025194	0.015682	0.0182403	0.0102109	0.0302074	0.00984054	0.0189011	0.0143925	0.0236999
	PC O- 17:2;0-16:0;0	GPL	MEM	33	2	0	0.0166241	0.0225719	0.0230399	0.0237059	0.0202631	0.0228681	0.01831	0.0207557	0.0202204	0.0246085	0.0184425	0.0217311	0.018328	0.0204045	0.0208986	0.0240411
	PC O- 17:2;0-16:1;0	GPL	MEM	33	3	0	0.0170537	0.0327799	0.0273971	0.0203291	0.0248307	0.0269235	ND	0.0259703	0.0200798	0.0275707	ND	0.0240286	0.0196705	0.0302037	0.0200072	0.0246912
	PC O- 17:2;0-18:0;0	GPL	MEM	35	2	0	0.00157726	0.00150439	0.0022898	0.00200194	0.00209485	0.00215338	0.00139057	0.00191725	0.00222018	0.00194882	0.0017897	0.00238858	0.00238866	0.00155782	0.00170878	0.0018602
	PC O- 17:2;0-18:1;0	GPL	MEM	35	3	0	0.0145413	0.0141103	0.0173013	0.0167898	0.0155381	0.0156919	0.0166726	0.0186408	0.013639	0.0158084	0.0124432	0.0224369	0.0157907	0.0130737	0.0136826	0.0165761
	PC O- 17:2;0-20:4;0	GPL	MEM	37	6	0	0.0434289	0.0463693	ND	0.0306121	0.0250211	0.0689032	0.0387283	0.0589102	0.0438174	0.0591878	0.0466168	ND	0.0429974	0.0610776	0.04374	0.0516764
	PC O- 18:0;0-14:0;0	GPL	MEM	32	0	0	0.0585783	0.052113	0.0660835	0.0556435	0.0665859	0.0618389	0.0718502	0.055305	0.0648165	0.066921	0.0599257	0.0701621	0.0673622	0.073486	0.0748808	0.0893951
	PC O- 18:0;0-15:0;0	GPL	MEM	33	0	0	0.000403107	0.000518355	0.000581406	0.000476594	0.000496586	0.0005805	0.000649828	0.000425652	0.000447644	0.00045499	0.000449988	0.000484143	0.000363254	0.000398606	0.000559014	0.00063507
	PC O- 18:0;0-16:0;0	GPL	MEM	34	0	0	0.164459	0.135699	0.165237	0.144819	0.161472	0.170679	0.194611	0.158619	0.153633	0.183655	0.168445	0.16786	0.168528	0.169074	0.169499	0.180885
	PC O- 18:0;0-16:1;0	GPL	MEM	34	1	0	0.0572354	0.0487241	0.0618481	0.0559309	0.0561823	0.0700981	0.066138	0.0621242	0.0551354	0.0631881	0.0663116	0.0575675	0.0578932	0.0585158	0.0686146	0.0700182
	PC O- 18:0;0-18:1;0	GPL	MEM	36	1	0	0.0816942	0.0744229	0.0927592	0.0715144	0.0818476	0.0813078	0.104032	0.0755002	0.0806053	0.0710671	0.0849563	0.0815433	0.0731404	0.0700389	0.0823116	0.0737532
	PC O- 18:0;0-18:2;0	GPL	MEM	36	2	0	0.0303164	0.0307286	0.0302267	0.0274391	0.0275473	0.0320142	0.0295637	0.02474	0.0344615	0.0326465	0.0309984	0.0255965	0.0299777	0.0312129	0.0323525	0.0297814
	PC O- 18:0;0-20:2;0	GPL	MEM	38	2	0	0.0053609	0.00428688	0.00655535	0.0062495	0.00282122	ND	ND	0.00631988	0.00336482	ND	0.00681197	ND	0.0032448	ND	0.00303984	ND
	PC O- 18:0;0-20:3;0	GPL	MEM	38	3	0	0.0330332	0.0297555	0.0243388	0.0276934	0.0287445	0.0283064	0.0304379	0.0239684	0.025466	0.0226345	0.025936	0.0251471	0.0276063	0.0321059	0.0273645	0.0325644
	PC O- 18:0;0-20:4;0	GPL	MEM	38	4	0	0.0967875	0.106719	0.0956224	0.10256	0.108188	0.133707	0.118127	0.111086	0.108657	0.117066	0.0972394	0.0936624	0.0947387	0.12297	0.0809307	0.107428
	PC O- 18:0;0-20:5;0	GPL	MEM	38	5	0	0.0121354	0.0137577	0.016403	0.0146906	0.0172606	0.031304	0.0128406	0.0272859	0.0104581	0.0153142	0.0110943	0.0153541	0.00976221	0.0169564	0.0178475	0.0328679
	PC O- 18:0;0-22:4;0	GPL	MEM	40	4	0	0.0262938	0.0308199	0.0134649	0.0308692	0.0299445	0.0258042	ND	0.02999	0.0182511	0.0377812	0.0299343	0.0313458	0.0122352	0.0332649	0.0250813	ND
	PC O- 18:0;0-22:5;0	GPL	MEM	40	5	0	0.0496991	0.0311671	0.0373286	0.0359736	0.0436031	0.0594656	0.0452517	0.0412659	0.0517377	0.0776216	0.0457775	0.0408813	0.028704	0.0331319	0.0375302	0.0431684
	PC O- 18:1;0-14:0;0	GPL	MEM	32	1	0	0.0742252	0.0798446	0.100251	0.0799789	0.0759684	0.0833645	0.079337	0.0829649	0.0793869	0.0688423	0.0871625	0.0895132	0.0799596	0.0761755	0.0890118	0.0883937
	PC O- 18:1;0-15:0;0	GPL	MEM	33	1	0	0.00225815	0.00219509	0.00240877	0.00268785	0.00215218	0.00281712	0.00238243	0.00258488	0.00263198	0.00283003	0.0027216	0.00301091	0.00257921	0.00267399	0.00263407	0.00312965
	PC O- 18:1;0-16:0;0	GPL	MEM	34	1	0	0.99959	0.888998	1.01477	0.956932	1.01246	1.05823	1.09414	1.02938	1.00998	1.0739	1.11334	1.06213	1.0247	1.00879	1.09397	1.12029
	PC O- 18:1;0-16:1;0	GPL	MEM	34	2	0	0.119683	0.108918	0.133852	0.110001	0.121373	0.136125	0.132828	0.125128	0.126364	0.126398	0.125299	0.113727	0.108972	0.131243	0.121656	0.123024
	PC O- 18:1;0-17:1;0	GPL	MEM	35	2	0	0.00293338	0.0025527	0.00340355	0.00286033	0.00258315	0.00361933	0.00327796	0.00290905	0.00284993	0.00300982	0.0027946	0.00283017	0.00263289	0.00353933	0.00342527	0.00287127
	PC O- 18:1;0-18:0;0	GPL	MEM	36	1	0	0.00815569	0.00961075	0.0104553	0.00720115	0.00917713	0.0106553	0.0111759	0.00801369	0.00857884	0.00918581	0.0100244	0.0101412	0.00885688	0.00937209	0.0088857	0.0083429
	PC O- 18:1;0-18:1;0	GPL	MEM	36	2	0	0.250887	0.23242	0.294019	0.237311	0.266812	0.261194	0.263518	0.22872	0.255697	0.240994	0.256235	0.231262	0.24775	0.257812	0.283709	0.263165
	PC O- 18:1;0-18:2;0	GPL	MEM	36	3	0	0.0926392	0.0974433	0.0980941	0.0892011	0.106252	0.0960088	0.0942438	0.0925538	0.0926131	0.101768	0.103815	0.0972617	0.102287	0.0973728	0.101656	0.0976885
	PC O- 18:1;0-20:1;0	GPL	MEM	38	2	0	0.0114757	0.0154587	0.0154645	0.0104271	0.0135682	ND	ND	0.0133882	0.015033	ND	0.0139049	ND	0.0152513	ND	0.0155619	ND
	PC O- 18:1;0-20:2;0	GPL	MEM	38	3	0	0.0122517	0.00818768	0.0141947	0.0138524	0.00768897	0.0119881	0.0134346	0.0140042	0.01209	0.0150109	0.0113026	0.0105627	0.00778852	0.0109416	0.0151575	0.013478
	PC O- 18:1;0-20:3;0	GPL	MEM	38	4	0	0.103297	0.0936901	0.0963426	0.103846	0.105661	0.101961	0.109649	0.110725	0.0980135	0.10488	0.101504	0.0912551	0.0938611	0.104388	0.0957414	0.110912
	PC O- 18:1;0-20:4;0	GPL	MEM	38	5	0	0.441698	0.418499	0.431154	0.379196	0.443099	0.498941	0.455806	0.430332	0.44334	0.481219	0.404872	0.412596	0.408681	0.500903	0.406428	0.41951
	PC O- 18:1;0-20:5;0	GPL	MEM	38	6	0	0.0594476	0.0693974	0.0738794	0.0816292	0.0749326	0.085161	0.0779508	0.0860498	0.0903101	0.0833285	0.068083	0.0609126	0.0612649	0.0866053	0.0636994	0.0379522
	PC O- 18:1;0-22:4;0	GPL	MEM	40	5	0	0.017552	0.0330952	0.0244955	0.0266195	0.0290847	0.0257326	0.0411428	0.0337195	0.0291673	ND	0.035066	0.0362716	0.0387112	0.0425473	0.0277623	0.0424183
	PC O- 18:1;0-22:5;0	GPL	MEM	40	6	0	0.125083	0.13091	0.155651	0.129468	0.150954	0.163609	0.16158	0.142897	0.153319	0.14911	0.141557	0.152052	0.114104	0.148598	0.122031	0.139688
	PC O- 18:1;0-22:6;0	GPL	MEM	40	7	0	0.0957949	0.058827	0.0935729	ND	0.0639381	0.0764608	0.0869571	0.0675985	ND	0.034258	0.0545043	0.0651248	0.0870424	0.0867781	0.0564104	0.0776168
	PC O- 18:2;0-14:0;0	GPL	MEM	32	2	0	0.0074976	0.0128198	0.0149186	0.0133655	0.0146094	0.00742598	0.0137156	0.014333	0.0166531	0.01733	0.0149261	0.0158191	0.0107867	0.018251	0.0125265	0.0121494
	PC O- 18:2;0-16:0;0	GPL	MEM	34	2	0	0.099965	0.0967863	0.111793	0.107309	0.108864	0.118234	0.104388	0.105612	0.106526	0.108803	0.104422	0.0918369	0.0915151	0.105554	0.112042	0.11084
	PC O- 18:2;0-16:1;0	GPL	MEM	34	3	0	0.0263348	0.0220554	0.0204916	0.0226597	0.0202165	0.0287998	0.0205196	0.0246621	0.0219857	0.0239202	0.0258355	0.0219915	0.0184123	0.0239038	0.0185533	0.0220676
	PC O- 18:2;0-17:1;0	GPL	MEM	35	3	0	0.00156992	0.00172701	0.00202722	0.00132407	0.00152512	0.00160569	0.00252228	0.0018612	0.00131396	0.00163359	0.00169559	ND	0.00147073	0.00111099	0.00163173	0.00193561
	PC O- 18:2;0-18:0;0	GPL	MEM	36	2	0	0.00566568	0.00754613	0.00563195	0.00413517	0.00645913	0.00674098	0.00628841	0.00472144	0.00740968	0.00640722	0.00637548	0.00733354	0.0057117	0.00527461	ND	0.00787259
	PC O- 18:2;0-18:1;0	GPL	MEM	36	3	0	0.106042	0.105169	0.134456	0.115196	0.120147	0.114696	0.119678	0.114608	0.100895	0.11577	0.127674	0.106891	0.115749	0.108504	0.121673	0.116938
	PC O- 18:2;0-18:2;0	GPL	MEM	36	4	0	0.0667819	0.0671731	0.0677818	0.0668172	0.0800429	0.0682582	0.0605416	0.0737282	0.0706233	0.0582086	0.0662358	0.0667877	0.0619555	0.0838466	0.0627061	0.081382
	PC O- 18:2;0-20:1;0	GPL	MEM	38	3	0	ND	ND	0.00475363	0.00238701	0.00327659	0.00377792	0.00348308	0.00307663	0.0039019	0.00274446	0.00290746	0.00327083	0.00266656	ND	0.00251402	0.00367106
	PC O- 18:2;0-20:3;0	GPL	MEM	38	5	0	0.0636674	0.0522364	0.0496195	0.0627842	0.0723162	0.0633452	0.0564695	0.0715421	0.0623834	0.0601652	0.0577049	0.062213	0.0652455	0.0671583	0.0799354	0.0615284
	PC O- 18:2;0-20:4;0	GPL	MEM	38	6	0	0.255877	0.263544	0.245825	0.232893	0.269118	0.298621	0.283488	0.308841	0.246544	0.354309	0.232896	0.259047	0.269734	0.307296	0.233474	0.30235
	PC O- 18:2;0-22:5;0	GPL	MEM	40	7	0	0.081121	0.0917392	0.0918162	0.14971	0.115525	0.0964581	0.102334	0.0918941	0.180673	0.136833	0.117899	0.0775825	0.0801557	0.0786297	0.120109	0.0908362
PE	PE 14:0;0-16:0;0	GPL	MEM	30	0	0	ND	0.00918073	0.00855625	ND	0.00766808	0.00720393	ND	0.00876738	0.00979684	0.00902416	0.0111021	0.0104216	0.00962842	0.0103302	0.0103297	0.00927663
	PE 14:0;0-18:0;0	GPL	MEM	32	0	0	0.00997507	0.00925857	0.00853509	0.0102364	0.00999473	0.00930175	0.0108915	0.0118066	0.00987226	0.0105717	0.0121614	0.013992	0.0113003	0.00834504	0.00969717	0.0106018
	PE 14:0;0-18:1;0	GPL	MEM	32	1	0	0.0214641	0.0172199	0.0218851	0.0199926	0.0217189	0.0177854	0.0244723	0.025069	0.0204829	0.0167986	0.0198629	0.0198137	0.0201312	0.0174483	0.0204384	0.0162205
	PE 15:0;0-22:5;0	GPL	MEM	37	5	0	0.0294081	0.0262863	0.0270154	0.030531	0.00208504	0.0286752	0.00301974	0.03088	0.0025103	0.00224699	0.00275511	0.00281083	0.00272562	0.00195083	0.00302328	0.00226013
	PE 16:0;0-16:0;0	GPL	MEM	32	0	0	0.037921	0.0313033	0.027672	0.0268611	0.0316423	0.0275477	0.0303551	0.029558	0.0374	0.0323102	0.0382848	0.0317859	0.0345066	0.025163	0.0368387	0.0297478
	PE 16:0;0-16:1;0	GPL	MEM	32	1	0	0.104314	0.0898278	0.102493	0.0899702	0.0980707	0.0736115	0.101628	0.0917094	0.0984252	0.0776717	0.0978783	0.0925003	0.111638	0.0775789	0.105186	0.0884979
	PE 16:0;0-18:1;0	GPL	MEM	34	1	0	0.782851	0.733559	0.704875	0.681005	0.729767	0.61882	0.779727	0.730112	0.702438	0.621944	0.755351	0.731546	0.749924	0.63228	0.773747	0.655961
	PE 16:0;0-18:2;0	GPL	MEM	34	2	0	0.0764082	0.074391	0.0670464	0.0668173	0.067942	0.0600186	0.0749118	0.062205	0.067566	0.0671929	0.0746944	0.0730046	0.0702189	0.0661535	0.0693565	0.0711555
	PE 16:0;0-19:1;0	GPL	MEM	35	1	0	0.0099204	0.00965926	0.00845256	0.00858424	0.00786004	ND	0.0105023	0.0127003	0.00859202	0.00851258	0.0102139	0.0098694	ND	0.00768934	0.00868323	0.00803375
	PE 16:0;0-20:1;0	GPL	MEM	36	1	0	0.0246533	0.0233961	0.0188096	0.0250638	0.0229449	0.0198452	0.0245412	0.0259753	0.023224	0.0232335	0.024094	0.0257875	0.0222342	0.0201967	0.0216987	0.0223825
	PE 16:0;0-20:2;0	GPL	MEM	36	2	0	ND	0.0197531	0.0163909	0.0126982	ND	ND	0.0206645	0.0152023	0.012303	0.0157353	0.0184164	0.0215945	0.0144847	0.0140898	0.0118652	0.0152924
	PE 16:0;0-20:3;0	GPL	MEM	36	3	0	0.060359	0.0702205	0.0593075	0.0584636	0.0592498	0.0585677	0.0766048	0.0791693	0.0570352	0.0631814	0.0689969	0.0706662	0.0607177	0.057707	0.0646852	0.0617478
	PE 16:0;0-20:4;0	GPL	MEM	36	4	0	0.296308	0.325827	0.275379	0.289611	0.275277	0.270155	0.271694	0.318705	0.26863	0.279625	0.280942	0.32138	0.278056	0.268611	0.288061	0.281488
	PE 16:0;0-20:5;0	GPL	MEM	36	5	0	0.0348631	0.0336418	0.0383078	0.0328862	0.030346	0.0287141	ND	0.0313972	ND	0.0301353	0.0371959	0.0346151	0.0338085	0.0296722	0.0392195	ND
	PE 16:0;0-22:4;0	GPL	MEM	38	4	0	0.0995014	0.106854	0.111019	0.105581	0.119042	0.0944461	0.154395	0.134743	0.0967438	0.108801	0.10989	0.134041	0.0971092	0.104169	0.113329	0.119395
	PE 16:0;0-22:5;0	GPL	MEM	38	5	0	0.599201	0.587363	0.528694	0.561579	0.550622	0.488072	0.582301	0.580241	0.53077	0.503376	ND	0.588487	0.568318	0.516387	0.562947	0.511688
	PE 16:1;0-16:1;0	GPL	MEM	32	2	0	0.0114801	0.0125109	0.0134682	0.0166946	0.0119879	0.0124151	0.0121097	0.00918042	0.0125395	0.0156281	0.0169	0.0138531	0.0107781	0.00755271	0.0139952	0.0131128
	PE 16:1;0-17:1;0	GPL	MEM	33	2	0	ND	0.395842	0.471762	0.369763	0.369075	0.332941	0.657831	0.326823	0.335107	0.484726	0.52425	ND	0.351358	0.297471	0.385135	0.403111
	PE 16:1;0-18:0;0	GPL	MEM	34	1	0	0.196068	0.186732	0.182629	0.173262	0.182798	0.142484	0.185169	0.18019	0.180424	0.146675	0.186717	0.187325	0.187385	0.142358	0.183127	0.165006
	PE 16:1;0-18:1;0	GPL	MEM	34	2	0	0.240289	0.213433	0.230522	0.213022	0.210329	0.180813	0.246255	0.215378	0.20793	0.183849	0.228438	0.211184	0.218944	0.178415	0.219603	0.184512
	PE 16:1;0-20:1;0	GPL	MEM	36	2	0	0.0196169	0.0223394	0.0183933	0.0197764	0.0217369	0.0138592	0.0167222	0.0188445	0.0202396	0.0169209	0.0248062	0.0195823	0.0192299	0.0145157	0.0171193	0.0190391
	PE 16:1;0-20:3;0	GPL	MEM	36	4	0	0.0370094	0.0275527	0.0336835	0.0342659	0.0270544	0.0223409	0.0322528	0.0425618	0.0273345	0.0238965	0.0405355	0.0397979	0.0347643	0.0295591	0.0322592	0.0281697
	PE 16:1;0-20:4;0	GPL	MEM	36	5	0	0.0578423	0.0629826	0.0479588	0.056822	0.0538041	0.0439332	0.0897198	0.0562924	0.0827539	0.0433718	0.0537642	0.056536	0.0559388	0.0517845	0.056206	0.0805286
	PE 16:1;0-22:4;0	GPL	MEM	38	5	0	0.0149432	0.00784137	0.0200381	0.0216674	0.0197544	0.0176146	0.0203989	0.0265336	0.0182556	0.0131077	0.0379747	0.0251439	0.0147284	0.00843697	0.0202693	0.0212872
	PE 16:1;0-22:5;0	GPL	MEM	38	6	0	0.142552	0.109322	0.134481	0.0884203	0.117517	0.106884	0.127548	0.0840343	0.0842374	0.10311	0.100387	0.137809	0.13001	0.11258	0.123256	0.125796
	PE 16:1;0-22:6;0	GPL	MEM	38	7	0	0.0148652	0.017257	0.0161725	ND	ND	0.00978793	ND	0.0141224	0.0105079	ND	0.0157297	0.0117987	0.0135973	ND	ND	ND
	PE 17:0;0-18:1;0	GPL	MEM	35	1	0	0.103654	0.0928766	0.0910147	0.0888998	0.0880984	0.0824636	0.0894367	0.0880773	0.0882751	0.0791953	0.0983737	0.0950001	0.0929829	0.0829775	0.0936547	0.085075
	PE 17:0;0-18:2;0	GPL	MEM	35	2	0	0.0171725	0.0230505	0.0211154	0.019452	0.0217145	0.0156774	0.0320924	0.0228481	0.0211375	0.0350282	0.028414	0.0261038	0.0224866	0.0233165	ND	0.0299385
	PE 17:0;0-20:3;0	GPL	MEM	37	3	0	0.0197053	0.0213846	0.0233807	0.0242568	0.0133952	0.0154145	0.0140934	0.0231239	0.0116505	0.01488	0.0249667	0.0184921	0.0197538	0.0164157	0.0123746	0.0246895
	PE 17:0;0-20:4;0	GPL	MEM	37	4	0	0.0899287	0.0946756	0.0752222	0.043544	0.0812636	0.0802245	0.0853854	0.0512716	0.0426631	0.0809825	0.0411093	0.0521337	0.0449637	0.051666	0.0772558	0.0852016
	PE 17:0;0-22:4;0	GPL	MEM	39	4	0	ND	0.00699893	ND	0.00647607	ND	0.00577277	0.00548416	0.0065035	ND	0.00968741	0.00679425	0.00335348	0.0042739	0.00802354	0.0054931	0.00501934
	PE 17:0;0-22:5;0	GPL	MEM	39	5	0	0.00801652	0.00998136	0.00859423	0.00806192	0.00802467	0.00632435	0.00914947	0.00732362	0.00892865	0.00795804	0.0086583	0.00834332	0.00558434	0.00888825	0.00868562	0.00886521
	PE 17:1;0-18:0;0	GPL	MEM	35	1	0	0.0322911	0.0347518	0.0320917	0.0295256	0.0324668	0.0277174	0.0339048	0.0341898	0.0312325	0.0287237	0.032097	0.0373467	0.0395239	0.0287349	0.0349268	0.0293429
	PE 17:1;0-18:1;0	GPL	MEM	35	2	0	0.288966	0.426964	0.577363	0.435537	0.437876	0.390868	0.747972	0.388975	0.365351	0.553035	0.570674	0.421207	0.421794	0.398409	0.453106	0.461335
	PE 17:1;0-19:1;0	GPL	MEM	36	2	0	0.0043561	0.00989049	ND	0.00959846	0.0102294	0.00985239	0.0129358	0.0126844	ND	ND	0.00971118	ND	0.00770734	ND	0.0126881	ND
	PE 17:1;0-20:1;0	GPL	MEM	37	2	0	0.0156543	0.0148803	0.0140358	0.0123569	0.0123855	0.00872284	0.0136925	0.0140446	ND	ND	0.014525	0.0115801	ND	ND	ND	0.00997953
	PE 17:1;0-22:3;0	GPL	MEM	39	4	0	0.0119424	0.0105142	0.0138554	0.00425469	0.0107011	ND	0.0100943	0.00851889	0.00535185	ND	0.0107593	0.00480143	0.00963573	0.00968393	0.010041	0.00671247
	PE 17:1;0-22:4;0	GPL	MEM	39	5	0	0.0132736	0.0135712	0.012136	0.0123399	0.0104113	0.013288	0.0126604	0.0136774	ND	0.0114132	0.0121923	0.0128654	0.0100771	0.011471	0.011669	0.0131549
	PE 17:1;0-22:5;0	GPL	MEM	39	6	0	0.021523	0.0255392	0.0236798	0.01675	0.0249397	0.012337	0.0230766	0.0232329	0.0236385	0.0220788	0.0245655	0.0187886	0.0184696	0.0221917	0.0260779	0.0243997
	PE 18:0;0-18:1;0	GPL	MEM	36	1	0	1.47298	1.49688	1.31591	1.28119	1.38559	1.19892	1.49631	1.4167	1.3532	1.22688	1.44879	1.43769	1.37731	1.23594	1.4133	1.2963
	PE 18:0;0-18:2;0	GPL	MEM	36	2	0	0.228806	0.240941	0.20977	0.231832	0.22576	0.203289	0.229195	0.223038	0.221602	0.217776	0.232502	0.253954	0.228337	0.210157	0.235726	0.225078
	PE 18:0;0-18:3;0	GPL	MEM	36	3	0	0.00989924	0.00852194	0.0110502	0.00863762	0.00975358	0.0106575	0.010205	0.00818446	0.00987192	0.00867583	0.0130898	0.0138146	0.012352	0.00701375	0.0118111	0.00871488
	PE 18:0;0-19:1;0	GPL	MEM	37	1	0	0.00827516	0.00457767	0.00573538	0.00480568	ND	0.00534254	0.00775786	0.00570916	0.00656686	0.00552723	0.00506972	0.0069322	0.00525575	0.00532531	0.00499849	0.00528451
	PE 18:0;0-19:2;0	GPL	MEM	37	2	0	ND	ND	0.00380421	0.0034916	0.00294279	0.00348925	0.00405897	0.00323505	0.00444908	0.00359611	0.00368451	0.00424343	0.00349604	ND	ND	0.00384929
	PE 18:0;0-20:1;0	GPL	MEM	38	1	0	0.0106446	ND	ND	ND	0.0132595	ND	0.0275217	ND	0.0134114	0.0126532	0.0132719	0.028935	0.0118083	0.0234518	ND	0.0114805
	PE 18:0;0-20:2;0	GPL	MEM	38	2	0	0.023715	0.0250766	0.0196473	0.0231408	0.0225184	0.0219453	0.022227	0.02615	0.021716	0.0230755	0.02288	0.0288257	0.0210315	0.0223579	0.0201333	0.0232155
	PE 18:0;0-20:3;0	GPL	MEM	38	3	0	0.186267	0.205469	0.162742	0.148138	0.16617	0.166643	0.180718	0.189909	0.16681	0.178981	0.168563	0.153104	0.161414	0.1763	0.157964	0.185193
	PE 18:0;0-20:4;0	GPL	MEM	38	4	0	2.06203	2.3787	1.83037	2.1687	1.90324	1.90109	2.03838	2.21462	1.86837	1.92244	1.99352	2.28498	1.95676	1.97419	1.86037	2.04197
	PE 18:0;0-20:5;0	GPL	MEM	38	5	0	0.18499	0.208867	0.16105	0.184084	0.171037	0.170824	0.173405	0.184116	0.167696	0.168623	0.338589	0.207237	0.165456	0.170812	0.168945	0.188278
	PE 18:0;0-22:2;0	GPL	MEM	40	2	0	ND	0.00582444	ND	0.00511136	0.00463309	ND	0.009342	0.0069613	0.0054067	ND	0.00786119	0.00720423	0.00641877	ND	ND	0.0085196
	PE 18:0;0-22:3;0	GPL	MEM	40	3	0	0.0161039	0.00297779	0.0050836	0.00527799	0.0135676	0.0144738	0.00520987	0.00375978	0.00474308	0.0138184	0.0164841	0.0139936	0.00398342	0.0143413	0.00459807	0.00578877
	PE 18:0;0-22:4;0	GPL	MEM	40	4	0	0.0523507	0.0181473	0.0200858	0.0171655	0.0143175	0.0172225	0.0112058	0.0174393	0.0177955	0.0442049	0.0215995	0.0153622	0.0457001	0.0157764	0.0202462	0.0560998
	PE 18:0;0-22:5;0	GPL	MEM	40	5	0	0.0835751	0.0765043	0.0821417	0.0819912	0.075999	0.0684456	0.0751701	0.0806095	0.078625	0.0726959	0.0799393	0.091524	0.0707823	0.0667221	0.0767979	0.0808461
	PE 18:0;0-22:6;0	GPL	MEM	40	6	0	0.126708	0.130939	0.141571	0.141271	0.136353	0.122159	0.130774	0.13972	0.131628	0.120642	0.138576	0.15949	0.132063	0.117945	0.135455	0.134228
	PE 18:1;0-18:1;0	GPL	MEM	36	2	0	1.57329	1.5103	1.52716	1.51295	1.44269	1.23476	1.59662	1.52328	1.42234	1.26196	1.5116	1.51383	1.46294	1.25285	1.51566	1.35952
	PE 18:1;0-18:2;0	GPL	MEM	36	3	0	0.232231	0.221194	0.209189	0.221723	0.208061	0.169685	0.222078	0.222052	0.205946	0.185905	0.212445	0.21627	0.214209	0.186349	0.210616	0.212609
	PE 18:1;0-18:3;0	GPL	MEM	36	4	0	0.0341364	0.0355635	0.034245	0.0376004	0.0302666	0.0264308	0.0335172	ND	0.026772	0.0250638	0.031072	ND	0.0354398	0.0302193	0.0329514	0.0356802
	PE 18:1;0-19:0;0	GPL	MEM	37	1	0	0.0118442	0.0130063	0.00878595	0.0093708	0.015636	0.0110387	0.011585	0.0126623	0.0114544	0.00962144	0.010535	0.0116433	0.00944846	0.011599	0.0119356	0.00898532
	PE 18:1;0-19:1;0	GPL	MEM	37	2	0	0.0418223	0.0426017	0.0378829	0.0351282	0.0355257	0.0312789	0.0360986	0.0399701	0.0459458	0.0472081	0.0409197	0.0407293	0.0472619	0.0496041	0.049853	0.0374239
	PE 18:1;0-20:0;0	GPL	MEM	38	1	0	0.0180534	0.0288165	ND	0.0228882	0.0141139	0.0258311	ND	ND	0.015143	0.0131041	0.0160793	ND	0.0159612	ND	ND	0.0134262
	PE 18:1;0-20:1;0	GPL	MEM	38	2	0	0.1213	0.102706	0.104807	0.108559	0.103856	0.0864348	0.109874	0.110766	0.109657	0.0839294	0.113948	0.107759	0.0947703	0.0836725	0.105421	0.0899605
	PE 18:1;0-20:2;0	GPL	MEM	38	3	0	0.0348073	0.03939	0.0318824	0.0291122	0.0312998	0.0327665	0.0369344	0.0399718	0.0298651	0.0362381	0.0330349	0.0263824	0.0314132	0.031065	0.0329353	0.0332304
	PE 18:1;0-20:3;0	GPL	MEM	38	4	0	0.241499	0.282998	0.252415	0.25337	0.218687	0.227609	0.251889	0.276981	0.233375	0.242715	0.263688	0.270173	0.252793	0.237487	0.246256	0.258886
	PE 18:1;0-20:4;0	GPL	MEM	38	5	0	0.460539	0.539549	0.436289	0.555882	0.441288	0.461115	0.470317	0.544192	0.419407	0.461089	0.859003	0.544127	0.427207	0.492321	0.442856	0.489851
	PE 18:1;0-20:5;0	GPL	MEM	38	6	0	0.118769	0.101197	0.109419	0.0910438	0.112846	0.0932273	0.108343	0.0878296	0.0727655	0.0986511	0.073452	0.115456	0.112781	0.103545	0.108174	0.10489
	PE 18:1;0-22:1;0	GPL	MEM	40	2	0	0.0427731	0.0390662	0.0439468	0.0334394	0.0367441	0.0390356	0.04868	0.0456532	0.0346576	0.0394256	0.0395629	0.0377643	0.0357033	0.0383644	0.0471248	0.0326068
	PE 18:1;0-22:2;0	GPL	MEM	40	3	0	ND	0.00837194	0.00755938	0.0109784	ND	ND	0.0171038	0.0105964	0.00800207	ND	ND	ND	0.00867552	ND	0.00886676	0.00958284
	PE 18:1;0-22:3;0	GPL	MEM	40	4	0	ND	0.042214	0.0403121	0.03555	0.0450116	0.0404664	0.0568454	0.0541973	0.0345241	ND	0.0354329	0.0457134	ND	0.0408248	0.0407277	ND
	PE 18:1;0-22:4;0	GPL	MEM	40	5	0	0.0496311	0.0591498	0.0497348	0.0516521	0.0454364	0.0452454	0.0588662	0.056959	0.0431974	0.0502423	0.0504553	0.0620864	0.0438429	0.0476636	0.0514634	0.0541887
	PE 18:1;0-22:5;0	GPL	MEM	40	6	0	0.261243	0.252162	0.253119	0.258416	0.228996	0.20584	0.24254	0.244102	0.219873	0.209631	0.269705	0.264624	0.236176	0.231607	0.257273	0.246625
	PE 18:1;0-22:6;0	GPL	MEM	40	7	0	0.214713	0.192702	0.220632	ND	ND	0.169525	0.227787	0.210143	0.198595	0.18573	0.239997	0.248635	0.206426	0.173952	0.227969	0.21684
	PE 18:1;0-24:1;0	GPL	MEM	42	2	0	ND	0.014967	ND	0.0135226	0.0117815	0.0102544	0.0150254	0.0172782	ND	0.00997812	0.0129451	0.013192	0.0121449	ND	0.0129888	0.0129198
	PE 18:2;0-18:2;0	GPL	MEM	36	4	0	0.0265209	0.031099	0.0183479	0.0251532	0.0249514	0.0183381	0.0277283	0.0304351	0.0187665	0.0167435	0.0179727	0.0393688	0.0197772	0.020132	0.0228008	0.023217
	PE 18:2;0-20:1;0	GPL	MEM	38	3	0	0.00956456	ND	0.00835146	0.0075815	0.00856808	0.00714967	0.0103303	0.0106952	0.00806074	ND	0.00847616	0.00393125	0.0121667	ND	0.00888418	0.0102085
	PE 18:2;0-20:3;0	GPL	MEM	38	5	0	0.00803409	0.0102909	0.00513102	ND	0.00807778	ND	0.00677942	0.00692016	0.0124015	0.00803379	ND	0.00784147	ND	ND	ND	0.00882009
	PE 18:2;0-20:4;0	GPL	MEM	38	6	0	0.0288515	0.0325498	0.0286261	0.019855	0.0223151	0.0238448	0.0353149	0.0273967	0.0177861	0.0316948	0.0209444	0.0294229	0.0206114	0.0266874	0.0295118	0.0407115
	PE 19:0;0-20:4;0	GPL	MEM	39	4	0	0.0162912	0.0204052	0.0151125	0.0110299	0.0129083	0.0203374	0.0136521	0.016728	0.0205992	0.0203982	0.013744	0.011288	0.0120271	0.0129503	0.0123145	0.0194602
	PE 19:1;0-20:4;0	GPL	MEM	39	5	0	0.00688004	0.00702022	0.00513033	0.00599435	0.00653944	0.00797773	0.00649131	0.00951271	0.00935047	0.00593881	0.00513758	0.0064332	0.00507089	0.00634471	0.00672518	0.00665845
	PE 20:0;0-20:4;0	GPL	MEM	40	4	0	ND	0.00256047	ND	0.00241013	0.00337677	0.0031594	0.00259696	ND	0.00242205	0.00587262	0.00248207	0.00346648	0.00568193	0.00229829	ND	0.00703779
	PE 20:1;0-20:4;0	GPL	MEM	40	5	0	0.0278754	0.0304867	0.0239575	0.0309639	0.0262683	0.0293718	0.0203535	0.0318914	0.028037	0.0237691	0.0283045	0.026382	0.0253694	0.0266335	0.0290551	0.0289408
	PE 20:4;0-20:4;0	GPL	MEM	40	8	0	ND	0.0213098	ND	0.0201576	0.0116554	0.0106593	0.0154166	0.0136973	0.0157118	0.0141732	0.0157179	0.0200217	0.0140644	ND	ND	0.0181226
PE O-	PE O- 16:0;0-16:1;0	GPL	MEM	32	1	0	0.00155524	0.00309591	0.00296213	0.00216952	0.00204037	0.00261987	0.00188678	0.00257257	0.00517829	0.00253875	0.00219917	0.00543404	0.00343479	0.00242751	0.00203551	ND
	PE O- 16:0;0-18:1;0	GPL	MEM	34	1	0	0.0130533	0.0106098	0.00855286	0.0088428	0.00922999	0.0085581	0.0119856	0.0121938	0.0115943	0.0108688	0.010248	0.0122172	0.0124935	0.0113032	0.0102392	0.00883103
	PE O- 16:0;0-18:2;0	GPL	MEM	34	2	0	0.00309318	0.00338677	0.003006	0.0059851	0.00262876	0.00459397	0.00309372	0.00306734	0.0033035	0.00240401	0.00238677	0.00359892	0.00313557	0.00359307	0.00364732	0.0057617
	PE O- 16:0;0-20:3;0	GPL	MEM	36	3	0	0.00224886	0.00167839	0.00214145	ND	0.00478274	0.00179701	0.00168686	0.00192386	0.00203476	0.00253588	0.00226338	0.00178871	0.00381156	0.00213939	0.0023137	0.00242666
	PE O- 16:0;0-20:4;0	GPL	MEM	36	4	0	0.026457	0.0305442	0.0264987	0.0269746	0.0253328	0.0254144	0.0269314	0.0295299	0.0254595	0.023746	0.0287941	0.0296915	0.0257817	0.0272853	0.029086	0.0297386
	PE O- 16:0;0-20:5;0	GPL	MEM	36	5	0	0.0298045	0.0368214	0.0283454	0.0254804	0.0329084	0.0150842	0.0178943	0.0379164	0.0300072	0.016327	0.0302725	0.035692	0.0265874	0.0295904	0.0359229	0.0170053
	PE O- 16:0;0-22:4;0	GPL	MEM	38	4	0	0.00406351	0.00769576	0.0063783	0.00596773	0.00353689	0.00202432	0.00260248	0.00543653	0.00313834	0.00571158	0.00608525	0.00302151	0.00564871	0.00694505	0.00695212	0.00669933
	PE O- 16:0;0-22:5;0	GPL	MEM	38	5	0	0.0438808	0.0435723	0.0348881	0.0413054	0.0323239	0.0281596	0.0367626	0.0304371	0.0411908	0.0257831	0.0343173	0.0304263	0.0363064	0.0392957	0.0404123	0.0309694
	PE O- 16:1;0-16:0;0	GPL	MEM	32	1	0	0.029299	0.0327777	0.0185731	0.0223838	0.0331254	0.0256222	0.0305237	0.0352841	0.0305623	0.029799	0.0294172	0.0284687	0.026653	0.0251473	0.0255602	0.0256014
	PE O- 16:1;0-16:1;0	GPL	MEM	32	2	0	0.0350381	0.0368708	0.0342828	0.0437335	0.0319113	0.027717	0.0369741	0.0407994	0.0287946	0.0302515	0.0346007	0.0317904	0.0342303	0.0300637	0.034781	0.0304842
	PE O- 16:1;0-17:1;0	GPL	MEM	33	2	0	0.00442511	0.00542324	0.00572756	0.0068291	0.00547721	0.00524239	0.0031845	0.00680802	0.00344304	0.0053433	0.00526323	0.00612233	0.00713009	0.00509889	0.00595296	0.00520528
	PE O- 16:1;0-18:1;0	GPL	MEM	34	2	0	0.362511	0.369872	0.394214	0.40312	0.337103	0.299676	0.382361	0.405581	0.315109	0.300274	0.371712	0.380316	0.335033	0.29819	0.377325	0.33806
	PE O- 16:1;0-18:2;0	GPL	MEM	34	3	0	0.0412329	0.0462197	0.0428884	0.0473349	0.0403619	0.0368214	0.0445611	0.0461082	0.0333316	0.0373201	0.0484873	0.0451056	0.0397342	0.0393766	0.0484822	0.0405617
	PE O- 16:1;0-19:1;0	GPL	MEM	35	2	0	0.0010356	0.000664073	0.000517747	0.00103809	0.000602568	0.000423687	0.000734428	0.00124935	0.000493479	0.000489911	0.00135237	0.00131435	0.000404487	0.000464442	0.0006642	0.000644987
	PE O- 16:1;0-20:1;0	GPL	MEM	36	2	0	0.0286575	0.026898	0.0235636	0.0214802	0.0256509	0.0174315	0.0257444	0.0227792	0.0238536	0.0165197	0.0252072	0.0210627	0.0224654	0.0177386	0.0243984	0.0183966
	PE O- 16:1;0-20:2;0	GPL	MEM	36	3	0	0.00979946	0.00797237	0.00836403	0.00797876	0.00855634	0.00813343	0.011556	0.0113398	0.00803378	0.00868732	0.0104464	0.0103325	0.0087931	0.0079751	0.00890804	0.00829628
	PE O- 16:1;0-20:3;0	GPL	MEM	36	4	0	0.0890997	0.0968861	0.0925492	0.104917	0.0882344	0.0718109	0.0913052	0.0954573	0.0749226	0.0839949	0.0982245	0.091799	0.0875895	0.0774893	0.0991059	0.0866182
	PE O- 16:1;0-20:4;0	GPL	MEM	36	5	0	2.34514	2.47879	2.24196	2.48307	2.1162	1.9741	2.28051	2.44306	2.05807	2.0494	2.29489	2.4401	2.16196	2.15008	2.27471	2.20209
	PE O- 16:1;0-20:5;0	GPL	MEM	36	6	0	0.474072	0.484903	0.471732	0.505503	0.44	0.392032	0.459009	0.535184	0.409131	0.389453	0.457962	0.488687	0.435467	0.39953	0.469852	0.442552
	PE O- 16:1;0-22:2;0	GPL	MEM	38	3	0	0.00183135	0.0032982	0.00565598	0.00338537	0.00317489	0.00276199	0.00340726	0.00351247	0.00370854	0.00217624	0.00700787	0.0047258	0.00398013	0.00224628	0.00674192	0.00223576
	PE O- 16:1;0-22:3;0	GPL	MEM	38	4	0	0.0149584	0.011993	0.0129159	0.0130072	0.0129633	0.0088229	0.0104402	0.0130773	0.00995886	0.00907796	0.0107393	0.00964256	0.0132244	0.00979397	0.0124564	0.0105288
	PE O- 16:1;0-22:4;0	GPL	MEM	38	5	0	0.229905	0.203891	0.210731	0.225303	0.191975	0.146644	0.205921	0.197263	0.18763	0.169826	0.229888	0.206105	0.190834	0.191628	0.237031	0.206287
	PE O- 16:1;0-22:5;0	GPL	MEM	38	6	0	0.686369	0.658205	0.691001	0.649941	0.626916	0.518428	0.679222	0.629213	0.614617	0.571522	0.738337	0.67423	0.634458	0.577257	0.652183	0.599236
	PE O- 16:1;0-22:6;0	GPL	MEM	38	7	0	0.7026	0.622338	0.736588	0.661672	0.811834	0.581264	0.761572	0.652991	0.653317	0.544126	0.790364	0.6443	0.736485	0.547524	0.770234	0.526009
	PE O- 16:2;0-16:0;0	GPL	MEM	32	2	0	0.00719037	0.00466736	0.0152356	0.00265415	0.00576288	0.00730202	0.00475855	0.00281195	0.00489059	0.00934492	0.0119288	0.00683298	0.00529523	0.00514738	0.0114331	0.00627518
	PE O- 16:2;0-18:0;0	GPL	MEM	34	2	0	0.00218712	0.00289735	0.0149321	0.00620266	0.00237385	0.00757132	0.00244489	0.00609404	0.00325138	0.00741692	0.00977426	ND	0.0016399	0.00268036	0.014909	0.00572374
	PE O- 16:2;0-18:1;0	GPL	MEM	34	3	0	0.0106427	0.0119148	0.0117456	0.0108664	0.00989014	0.00919787	0.00878873	0.0131693	0.00973503	0.0125648	0.0102952	0.0098415	0.0100001	0.00980005	0.0119488	0.00862027
	PE O- 16:2;0-20:4;0	GPL	MEM	36	6	0	0.0318791	0.0295494	0.03078	0.0250665	0.021084	0.0238984	0.040415	ND	0.03233	0.0304716	0.0384218	ND	0.0299165	0.0362396	0.0341367	0.0236893
	PE O- 17:0;0-17:1;0	GPL	MEM	34	1	0	0.0047133	0.00404113	0.0039912	0.00297415	0.00539889	0.0042151	0.00656683	0.0053747	0.00530577	0.00526428	0.0046533	0.00450258	0.00546476	0.00423334	0.00538085	0.00415141
	PE O- 17:0;0-18:2;0	GPL	MEM	35	2	0	0.0115014	0.0118413	0.0119627	0.0130153	0.0103121	0.00929036	0.0124066	0.0109334	0.010196	0.0107387	0.0124025	0.0108731	0.0106425	0.00922918	0.0116348	0.012067
	PE O- 17:0;0-20:3;0	GPL	MEM	37	3	0	0.00979146	ND	0.00861088	0.00982713	ND	0.00922763	0.0101623	0.0092871	0.00920633	0.00715496	0.00879062	ND	0.00883488	ND	0.00774704	0.00918017
	PE O- 17:0;0-20:4;0	GPL	MEM	37	4	0	0.0151817	0.0159511	0.0142479	0.0153664	0.0125354	0.0113434	0.0161587	0.0152329	0.0154813	0.0146725	0.0163353	0.018368	0.0165532	0.0145307	0.0129475	0.0135907
	PE O- 17:0;0-20:5;0	GPL	MEM	37	5	0	0.0217204	0.0131755	0.0192525	0.0168301	0.0116891	0.00686195	ND	0.018711	ND	0.00676296	0.00963839	0.00863514	0.0109488	0.0171767	0.0123476	ND
	PE O- 17:0;0-22:5;0	GPL	MEM	39	5	0	0.0130651	0.0184117	0.0115058	0.0123988	0.012621	0.0122698	0.0150605	0.0129469	0.00992732	0.0175916	0.00743638	0.0136821	0.0175226	0.0195528	0.0133013	0.011018
	PE O- 17:1;0-16:1;0	GPL	MEM	33	2	0	0.00864657	0.0100735	0.00831691	0.00906831	0.00752272	0.00710429	0.00899039	0.0094087	0.00783889	0.0058577	0.00781983	0.00823072	0.00865442	0.00685445	0.00879754	0.00763945
	PE O- 17:1;0-17:0;0	GPL	MEM	34	1	0	0.0020874	0.000840956	0.000811393	0.000596554	0.000772078	0.00084037	0.00104555	0.000748275	0.000689996	0.00114836	0.00216216	ND	0.00126538	0.000575989	0.00101194	ND
	PE O- 17:1;0-17:1;0	GPL	MEM	34	2	0	ND	0.00158851	0.00334679	0.00229572	0.00234609	0.00182841	0.00226	0.00221113	0.00216263	0.00163072	0.00161568	ND	0.00134598	0.00199043	0.00178801	0.00236324
	PE O- 17:1;0-18:1;0	GPL	MEM	35	2	0	0.0325399	0.0318296	0.0351673	0.0333877	0.0264609	0.0241535	0.0352456	0.0329653	0.0285773	0.0265349	0.0330542	0.0282874	0.0292064	0.0242294	0.0338971	0.0278068
	PE O- 17:1;0-18:2;0	GPL	MEM	35	3	0	0.00805368	0.00667403	0.0080711	0.0079154	0.00686759	0.00529256	0.00828457	0.00802825	0.00705463	0.00671884	0.00820076	0.00891899	0.00781745	0.00672874	0.00895721	0.00806979
	PE O- 17:1;0-20:3;0	GPL	MEM	37	4	0	0.00379572	0.00241868	0.0029832	0.00306247	0.0023175	0.00183781	0.00309939	0.00337919	0.0020796	0.00188372	0.00332446	0.00312346	0.00318872	0.00295202	0.00222164	0.00223941
	PE O- 17:1;0-20:4;0	GPL	MEM	37	5	0	0.180316	0.204674	0.169163	0.194414	0.168361	0.166873	0.203318	0.194498	0.16197	0.171868	0.187282	0.205404	0.173439	0.161699	0.189771	0.183213
	PE O- 17:1;0-20:5;0	GPL	MEM	37	6	0	0.032843	0.0285183	0.0563882	0.0320786	0.0336203	0.0249344	0.0587519	0.0397001	0.0503255	ND	0.0268792	0.0562746	0.0291489	0.0526909	0.0564615	0.0317139
	PE O- 17:1;0-22:4;0	GPL	MEM	39	5	0	0.0108866	0.00525155	0.0130799	0.0143161	0.0117021	0.0114981	0.0123657	0.0152967	0.00935936	0.00638677	0.0168282	0.0159212	0.00753538	0.00801793	0.0124312	0.0137756
	PE O- 17:1;0-22:5;0	GPL	MEM	39	6	0	0.064637	0.0696623	0.0687658	0.062611	0.0682161	0.0601566	0.0723698	0.0615135	0.0584516	0.0617022	0.0604058	0.0751896	0.0700719	0.0637445	0.069499	0.0728601
	PE O- 17:1;0-22:6;0	GPL	MEM	39	7	0	0.0825055	0.0765088	0.082045	ND	ND	0.0659432	ND	0.0867507	0.0804109	ND	0.0847207	0.0820603	0.079583	ND	ND	ND
	PE O- 17:2;0-16:0;0	GPL	MEM	33	2	0	0.00486985	0.0046314	0.00482265	0.00490547	0.00449778	0.00476708	0.00633979	0.00506553	0.00437248	0.00479428	0.00549459	0.00576184	0.00595218	0.00537809	0.00427832	0.00620451
	PE O- 17:2;0-18:0;0	GPL	MEM	35	2	0	0.000659829	0.00181418	0.00180688	0.00125025	0.00132435	0.00141885	0.00227574	0.000645773	0.00163248	0.00072736	ND	0.00218237	0.0012205	0.000597859	0.00195551	0.00196988
	PE O- 17:2;0-18:1;0	GPL	MEM	35	3	0	0.0113331	0.00882881	0.0108177	0.010386	0.00873366	0.00735531	0.0105583	0.0128162	0.00983748	0.00827687	0.0107794	0.0102646	0.0102981	0.00817449	0.0112539	0.0104192
	PE O- 17:2;0-20:4;0	GPL	MEM	37	6	0	0.0242848	0.0273466	ND	0.0248316	0.0244627	0.0235005	ND	0.025179	ND	ND	0.0326192	ND	0.0253485	ND	ND	0.022946
	PE O- 18:0;0-16:1;0	GPL	MEM	34	1	0	0.00376535	0.00332615	0.00322767	0.00248543	0.00438482	0.00388307	0.00419429	0.00355778	0.00428355	0.00279409	0.00434158	0.00287952	0.0049941	0.00355582	0.00366947	0.00287847
	PE O- 18:0;0-18:2;0	GPL	MEM	36	2	0	0.00939434	0.00749396	0.00551825	0.00619552	0.00667707	0.00360727	0.00640665	0.00888374	0.00799117	0.00641533	0.00737505	0.00829119	0.00825245	0.00563919	0.00906535	0.00815335
	PE O- 18:0;0-20:3;0	GPL	MEM	38	3	0	0.00873712	0.00879726	0.00669887	0.00799563	0.00590072	0.00807778	0.00714929	0.0091681	0.00375931	0.00602919	0.00809557	0.0085319	0.00806998	0.00821006	0.00815149	0.00750945
	PE O- 18:0;0-20:4;0	GPL	MEM	38	4	0	0.0362897	0.0445804	0.0393708	0.0333322	0.0339614	0.0297481	0.0410679	0.0376733	0.0337188	0.0308723	0.0327547	0.0378501	0.0325711	0.041873	0.0358528	0.0380833
	PE O- 18:0;0-20:5;0	GPL	MEM	38	5	0	0.00595336	0.00691644	0.00894545	0.00744802	0.00720125	0.005923	0.00552329	0.0094307	0.00627738	0.0100004	0.00576857	0.00512423	0.00842464	0.0103986	0.00849349	0.00931827
	PE O- 18:0;0-22:4;0	GPL	MEM	40	4	0	0.00287186	0.0034609	ND	0.0047508	ND	0.00683402	0.00386665	0.00636711	ND	0.0115227	0.0031589	0.00378244	0.00275129	0.00422477	0.00397066	0.00594217
	PE O- 18:0;0-22:5;0	GPL	MEM	40	5	0	0.0217683	0.0225933	0.0249799	0.0215005	0.0196478	0.0175454	0.019654	0.0115657	0.0212654	0.0245731	0.0198179	0.0246778	0.0172756	0.0259226	0.0294477	0.0255308
	PE O- 18:1;0-14:0;0	GPL	MEM	32	1	0	0.00366558	0.00265587	0.00208222	ND	ND	0.00265123	0.00406596	0.00260832	0.00250462	0.00105211	0.00220405	0.00182799	0.00487154	0.00239111	0.00164929	0.00194064
	PE O- 18:1;0-16:0;0	GPL	MEM	34	1	0	0.024302	0.0211059	0.0119693	0.0134201	0.0219642	0.0201567	0.0252859	0.025573	0.0244191	0.0240193	0.0238128	0.0255846	0.0309227	0.0254726	0.0225026	0.018779
	PE O- 18:1;0-16:1;0	GPL	MEM	34	2	0	0.0273241	0.0336955	0.0280065	0.031733	0.0274209	0.0210065	0.0275284	0.0270264	0.0248334	0.020441	0.029221	0.0294486	0.0274277	0.028373	0.0309539	0.0256749
	PE O- 18:1;0-17:1;0	GPL	MEM	35	2	0	0.00158185	0.0015536	0.00162144	0.00147982	0.00163129	0.00111434	0.00201471	0.00148174	0.00119931	0.000775285	0.00155662	0.00136104	0.00156643	0.00154862	0.00178892	0.00182284
	PE O- 18:1;0-18:1;0	GPL	MEM	36	2	0	0.156548	0.145915	0.163543	0.153247	0.140719	0.104789	0.162475	0.146199	0.138832	0.10707	0.163745	0.14023	0.151458	0.10655	0.153344	0.1233
	PE O- 18:1;0-18:2;0	GPL	MEM	36	3	0	0.0468797	0.0435693	0.042279	0.047289	0.0432975	0.0361834	0.0482412	0.0499553	0.0392531	0.0382215	0.042684	0.0484102	0.0415533	0.0388587	0.0482428	0.0445055
	PE O- 18:1;0-20:1;0	GPL	MEM	38	2	0	0.0206719	0.018226	0.016689	0.0145427	0.0209251	0.0164061	0.0167977	0.0163833	0.0209577	0.0153774	0.0169713	0.0166907	0.0159921	0.0175154	0.0181448	0.0132063
	PE O- 18:1;0-20:2;0	GPL	MEM	38	3	0	0.00676547	0.00420491	0.00642846	0.00846117	0.00569766	0.00472438	0.00828665	ND	0.0034566	0.00611033	0.00287834	0.0048132	0.00863616	0.00164246	0.00634894	0.00171974
	PE O- 18:1;0-20:3;0	GPL	MEM	38	4	0	0.0570022	0.0484147	0.0563632	0.0506385	0.0464315	0.0402408	0.0520187	0.0478164	0.0448608	0.0369932	0.0556791	0.0522892	0.0473497	0.0386728	0.050674	0.0385788
	PE O- 18:1;0-20:4;0	GPL	MEM	38	5	0	0.794988	0.742808	0.726217	0.770599	0.706847	0.594167	0.759522	0.743786	0.682307	0.626407	0.744267	0.7088	0.716555	0.680348	0.72711	0.716069
	PE O- 18:1;0-20:5;0	GPL	MEM	38	6	0	0.120147	0.10393	0.0946309	0.0948293	0.100457	0.0964873	0.11135	0.10508	0.0906282	0.0770745	0.081113	0.10054	0.094508	0.0914978	0.100304	0.0865237
	PE O- 18:1;0-22:3;0	GPL	MEM	40	4	0	0.0101865	0.0075929	0.0108233	0.00618193	0.0113047	ND	0.00514008	0.00553335	0.00515	ND	0.00748258	0.00468129	0.00957901	0.00748139	0.00948135	0.0103652
	PE O- 18:1;0-22:4;0	GPL	MEM	40	5	0	0.0771392	0.0844319	0.0678367	0.083436	0.0645355	0.0742027	0.0845089	0.087989	0.0705744	0.0696499	0.0795599	0.0845302	0.076591	0.0745147	0.083669	0.0778846
	PE O- 18:1;0-22:5;0	GPL	MEM	40	6	0	0.25628	0.27567	0.235512	0.231698	0.226161	0.179484	0.250606	0.236183	0.206057	0.20386	0.240264	0.244568	0.224416	0.195192	0.232895	0.234372
	PE O- 18:1;0-22:6;0	GPL	MEM	40	7	0	0.1616	0.125786	0.151	0.147967	0.148623	0.0992623	0.11541	0.14962	0.121419	0.0978487	0.116786	0.152241	0.131876	0.0868237	0.152704	0.0807383
	PE O- 18:2;0-14:0;0	GPL	MEM	32	2	0	0.00897983	0.00842457	0.00723718	0.00877185	0.00900764	0.00755362	0.00996062	0.00949807	0.0090968	0.00582146	0.00878668	0.00916934	0.00957322	0.00495837	0.00731363	0.00831485
	PE O- 18:2;0-15:0;0	GPL	MEM	33	2	0	ND	0.000880706	ND	0.00153329	0.000653107	0.00121251	0.00106684	0.0014652	0.000847114	0.00109435	0.00134989	0.00168385	0.00148345	0.00105867	0.00145632	0.00144731
	PE O- 18:2;0-16:0;0	GPL	MEM	34	2	0	0.20407	0.211024	0.148951	0.16056	0.194569	0.170647	0.204228	0.214522	0.184225	0.18379	0.199323	0.226478	0.211764	0.191003	0.184035	0.183934
	PE O- 18:2;0-16:1;0	GPL	MEM	34	3	0	0.0355921	0.0329076	0.0315175	0.0373663	0.0307237	0.0301155	0.0320857	0.0325994	0.0287289	0.0291835	0.0307682	0.0335588	0.0366837	0.0283789	0.0315659	0.0316796
	PE O- 18:2;0-17:0;0	GPL	MEM	35	2	0	0.000248283	0.000443184	0.000496656	ND	0.000389206	0.000347912	0.000390523	ND	0.000462104	0.00060543	0.000407117	0.000509981	0.000299483	0.000285802	0.000380691	0.00070338
	PE O- 18:2;0-17:1;0	GPL	MEM	35	3	0	0.00165677	0.0013714	0.00188087	0.00162266	0.000969317	0.00102235	0.00107837	0.00142933	0.000862555	0.00122596	0.00170826	0.0016624	0.00142624	0.00104583	0.00145696	0.00123465
	PE O- 18:2;0-18:0;0	GPL	MEM	36	2	0	0.0111487	0.0145191	0.0185197	0.0130334	0.0122598	0.0109278	0.0199769	0.0125228	0.0135053	0.0155313	0.0146094	0.0164755	0.0129757	0.00945616	0.0173337	0.0141829
	PE O- 18:2;0-18:1;0	GPL	MEM	36	3	0	0.205328	0.203678	0.215226	0.222872	0.182215	0.150597	0.208868	0.198593	0.170503	0.163435	0.194167	0.200128	0.173516	0.164149	0.19927	0.177846
	PE O- 18:2;0-18:2;0	GPL	MEM	36	4	0	0.0576483	0.0540616	0.0498745	0.0602856	0.0556136	0.0415668	0.0542501	0.0611322	0.0479803	0.0428908	0.0461181	0.0611433	0.051153	0.0457396	0.0502962	0.049731
	PE O- 18:2;0-19:1;0	GPL	MEM	37	3	0	0.000934024	ND	0.00082511	0.000759008	ND	ND	0.0009305	ND	ND	0.00119043	0.000723759	ND	0.000804042	ND	0.000473353	0.000622307
	PE O- 18:2;0-20:1;0	GPL	MEM	38	3	0	0.0184622	0.0150054	0.0170529	0.0161577	0.0141033	0.0123136	0.0171936	0.018531	0.0153619	0.0128544	0.0152318	0.0164258	0.0164583	0.0136443	0.0146541	0.014708
	PE O- 18:2;0-20:2;0	GPL	MEM	38	4	0	0.00300642	0.00315818	0.00394483	0.00899944	0.00292153	0.00324576	0.00851807	0.00671745	0.00325866	0.00582707	0.00609391	0.00337807	0.00707557	ND	0.0071624	0.00661136
	PE O- 18:2;0-20:3;0	GPL	MEM	38	5	0	0.110633	0.111771	0.111365	0.13181	0.103824	0.087885	0.11795	0.121329	0.0880191	0.0899485	0.11329	0.118638	0.11416	0.104606	0.11591	0.119507
	PE O- 18:2;0-20:4;0	GPL	MEM	38	6	0	0.95316	1.06655	0.913265	1.11014	0.885634	0.820956	0.92126	1.02829	0.863048	0.990323	0.952487	1.02388	0.907644	0.903088	0.988479	0.949643
	PE O- 18:2;0-20:5;0	GPL	MEM	38	7	0	0.449116	0.459865	0.39705	0.437813	0.302646	0.298257	0.388934	0.435808	0.415113	0.384255	0.375753	0.452732	0.372115	0.365743	0.373624	0.448293
	PE O- 18:2;0-22:3;0	GPL	MEM	40	5	0	0.0103384	0.00796934	0.00785776	0.0174541	0.0170028	0.00615898	0.00639243	0.00994846	0.00810227	0.00968521	0.00833335	0.00922635	0.0156654	0.00844221	ND	0.00944888
	PE O- 18:2;0-22:4;0	GPL	MEM	40	6	0	0.116283	0.115436	0.097402	0.095372	0.0955272	0.0861954	0.10735	0.0994604	0.104803	0.0932579	0.0957015	0.136108	0.0999651	0.0949157	0.0898089	0.097149
	PE O- 18:2;0-22:5;0	GPL	MEM	40	7	0	0.427369	0.421927	0.424591	0.45901	0.390742	0.355241	0.499723	0.411479	0.416511	0.41014	0.500603	0.452369	0.431598	0.387428	0.510415	0.42284
	PE O- 18:2;0-22:6;0	GPL	MEM	40	8	0	0.329138	0.322616	0.307428	0.320747	0.313857	0.2585	0.32619	0.319109	0.309348	0.268551	0.331812	0.318031	0.301468	0.258403	0.327262	0.300036
PG	PG 14:0;0-16:0;0	GPL	MEM	30	0	0	0.00857788	0.00823702	0.00882503	0.0110951	ND	ND	ND	ND	ND	0.00440891	ND	0.00466796	0.00935565	0.00886822	0.0147727	0.01308
	PG 14:0;0-18:0;0	GPL	MEM	32	0	0	0.00569888	0.00460938	0.00993252	0.00731734	ND	ND	ND	ND	0.00147591	ND	0.00348841	ND	0.0064141	0.004706	0.012713	0.00871722
	PG 14:0;0-18:1;0	GPL	MEM	32	1	0	0.0111011	0.0119556	0.0159278	0.0172473	0.00370913	0.00260759	0.00455503	0.00438339	0.00582325	0.00344924	0.00659039	0.00651032	0.0112889	0.0110917	0.0220061	0.017111
	PG 16:0;0-16:0;0	GPL	MEM	32	0	0	0.02367	0.0206644	0.0312447	0.0325169	ND	ND	ND	ND	0.00353959	0.00940501	0.00849401	0.00914524	0.0269929	0.01151	0.0430612	0.0274565
	PG 16:0;0-16:1;0	GPL	MEM	32	1	0	0.0167432	0.0187077	0.018238	0.019555	0.0046519	0.00452834	0.00588567	0.00505222	0.00611766	0.00573701	0.00856197	0.00743567	0.0160255	0.0152746	0.0266811	0.0242229
	PG 16:0;0-18:0;0	GPL	MEM	34	0	0	0.0489779	0.0535164	0.0773624	0.0859736	0.0219314	ND	0.0269575	ND	0.0220851	ND	0.0269079	ND	0.0380817	0.0409634	0.0779319	0.0758466
	PG 16:0;0-18:1;0	GPL	MEM	34	1	0	0.325065	0.299982	0.413261	0.445993	0.186347	0.160381	0.210006	0.188912	0.193455	0.176335	0.253839	0.200452	0.333455	0.262044	0.458924	0.444689
	PG 16:0;0-18:2;0	GPL	MEM	34	2	0	0.00209799	0.00221774	0.0045111	0.00457459	0.00108194	0.000858876	0.00123905	0.00100858	0.000938133	0.000617635	0.00181625	0.00116035	0.00261533	0.00262367	0.0055147	0.00542962
	PG 16:0;0-19:1;0	GPL	MEM	35	1	0	0.00760144	0.00788969	0.00901235	0.00970819	0.00681158	0.00559944	0.00903758	ND	0.00456569	0.00441126	0.00544862	0.00469815	0.0083975	0.00774206	0.00865928	0.00989277
	PG 16:0;0-20:2;0	GPL	MEM	36	2	0	0.00349595	0.00407207	0.00537358	0.00472382	0.00207424	ND	0.00223075	ND	0.00143468	0.00368313	0.00380984	0.00367518	0.00410914	0.00366546	0.0052085	0.00482793
	PG 16:0;0-20:3;0	GPL	MEM	36	3	0	0.00286472	0.00370931	0.00514523	0.00524807	ND	ND	0.00508288	ND	ND	ND	0.00390782	0.00363356	0.0038192	0.00484485	0.00624529	ND
	PG 16:0;0-20:4;0	GPL	MEM	36	4	0	0.0134041	0.0158015	0.0170607	0.0146185	0.00384223	0.002692	0.00513598	0.00530629	0.00850969	0.0053123	0.0149885	0.00916858	0.0143992	0.0167999	0.0155579	0.0301183
	PG 16:1;0-18:1;0	GPL	MEM	34	2	0	0.0292984	0.0294699	0.0406698	0.048379	0.0187301	0.0147199	0.0193181	0.0178644	0.0177462	0.0118006	0.0254056	0.0182002	0.0318667	0.0300099	0.0513689	0.0463401
	PG 16:1;0-20:2;0	GPL	MEM	36	3	0	0.00173924	ND	0.00166531	0.00161163	0.00125736	0.00208663	ND	ND	0.00161777	ND	ND	0.001438	0.00158373	0.00188841	0.00155517	0.00240019
	PG 16:1;0-22:4;0	GPL	MEM	38	5	0	0.00211308	ND	0.00312761	ND	0.000970438	0.000987444	0.00134554	0.00112026	0.00118952	0.00111982	ND	0.00156694	0.00181021	ND	0.00154514	0.00285979
	PG 16:1;0-22:5;0	GPL	MEM	38	6	0	0.0146614	0.0087772	0.0104768	0.0130326	ND	0.00759159	0.00908301	0.00830836	0.0106309	ND	0.016552	0.00742458	0.0111581	0.0141949	0.0122433	0.0107342
	PG 17:0;0-18:1;0	GPL	MEM	35	1	0	0.00722135	0.00901882	0.00837386	0.0119415	0.00624411	0.00535047	0.00930443	0.0106317	0.00396038	0.00546164	0.00644788	0.00716098	0.00772703	0.0104914	0.0101511	0.0112171
	PG 17:1;0-18:1;0	GPL	MEM	35	2	0	0.00647457	0.00568938	0.00742798	0.0103364	ND	ND	ND	ND	ND	ND	0.00504121	ND	0.00709606	0.00523187	0.00980211	0.010016
	PG 18:0;0-18:1;0	GPL	MEM	36	1	0	0.0698706	0.0795989	0.109009	0.101527	0.0381952	0.0355599	0.053194	0.040101	0.0499814	0.0352237	0.0549185	0.050473	0.064611	0.0669496	0.0911058	0.114545
	PG 18:0;0-18:2;0	GPL	MEM	36	2	0	ND	0.00989986	0.0142339	0.0184432	0.00343226	0.0046678	0.00705398	0.00444761	0.00434093	0.00541394	0.00770929	0.00588876	0.00934626	0.0099935	0.0139777	0.0154047
	PG 18:0;0-20:3;0	GPL	MEM	38	3	0	0.005379	0.00297153	0.00400562	0.00464578	ND	ND	ND	ND	ND	ND	0.00156701	0.00109271	0.00254315	ND	0.00364298	0.00586418
	PG 18:0;0-20:4;0	GPL	MEM	38	4	0	0.00627829	0.0068509	0.0121857	0.0160808	0.00254994	0.00284627	ND	ND	ND	ND	ND	0.00415221	0.00616161	0.00860687	0.0139833	0.0119426
	PG 18:1;0-18:1;0	GPL	MEM	36	2	0	0.0716599	0.0590843	0.0967884	0.117123	0.035996	0.0285533	0.0520925	0.0508132	0.0341154	0.0413944	0.0709528	0.0408813	0.0721128	0.0579356	0.113822	0.113736
	PG 18:1;0-18:2;0	GPL	MEM	36	3	0	0.0235411	0.0224612	0.0327546	0.0435891	0.0230294	0.0169672	0.021957	0.024219	0.0192435	0.0197536	0.0270842	0.0184235	0.0243674	0.0241539	0.0312802	0.0399959
	PG 18:1;0-20:2;0	GPL	MEM	38	3	0	ND	0.00413415	0.00648261	0.00618292	0.00426213	ND	ND	ND	ND	ND	0.00435582	0.00433124	0.00561726	ND	0.00511076	0.00547213
	PG 18:1;0-20:3;0	GPL	MEM	38	4	0	0.00849928	0.00995172	0.0111055	0.0128185	0.00527011	0.00375922	0.0110044	0.00854284	0.00688535	0.00907582	0.014377	0.00694189	0.00798515	0.00859884	0.0109792	0.00900106
	PG 18:1;0-20:4;0	GPL	MEM	38	5	0	0.0126276	0.0190316	0.0170017	0.0309653	0.00708842	0.00664134	0.00744326	0.00755371	0.00698373	0.00930142	0.0185039	0.0117678	0.0125767	0.0180693	0.0104476	0.0340499
	PG 18:1;0-22:5;0	GPL	MEM	40	6	0	0.01823	0.024186	ND	0.0295613	0.0190811	0.0158031	0.0221076	0.0204937	0.014898	ND	0.0270452	0.0197388	0.0211282	0.0237539	0.0237768	0.0252416
	PG 18:2;0-18:2;0	GPL	MEM	36	4	0	0.00379011	0.0038326	0.00517368	0.00355721	0.00108517	0.000753095	0.000943492	0.00114352	0.00191151	0.000932409	0.00492684	0.00198558	0.00313533	0.00338212	0.00260096	0.00520207
	PG 18:2;0-20:4;0	GPL	MEM	38	6	0	ND	0.00339968	0.00440779	0.00504194	ND	0.00165404	0.00317868	0.00255774	ND	0.0105544	ND	0.00435463	0.0034797	ND	0.00501113	0.00561432
	PG 22:6;0-22:6;0	GPL	MEM	44	12	0	0.0716706	0.0905848	0.0709919	0.0877012	0.071598	0.0817155	0.0851052	0.0941445	0.0674836	0.0988414	0.0923452	0.0896673	0.0855765	0.105318	0.073349	0.0822726
PI	PI 14:0;0-18:0;0	GPL	MEM	32	0	0	ND	0.0407538	ND	0.0294707	0.0238076	ND	0.0589746	ND	0.0237666	0.0190485	0.0212971	0.01715	0.0295765	0.0271489	0.0295466	0.0214624
	PI 14:0;0-18:1;0	GPL	MEM	32	1	0	0.0230822	0.0127013	0.0260477	0.0189174	ND	0.00641157	ND	ND	0.0155403	0.00896902	0.0167397	0.012653	0.023829	0.0167374	0.0253779	0.0157496
	PI 15:0;0-18:1;0	GPL	MEM	33	1	0	0.0116956	0.0185644	0.013833	0.0149257	ND	0.00899635	ND	ND	0.0158316	0.00922237	0.0102122	0.010879	0.0138659	0.0127179	0.0128055	0.0110098
	PI 16:0;0-16:1;0	GPL	MEM	32	1	0	0.0514512	0.0613846	0.0558908	0.0553422	0.0577166	0.0323067	ND	0.0443747	0.0434379	0.0275429	0.0450428	0.0352905	0.0549165	0.0458375	0.0510909	0.034153
	PI 16:0;0-17:1;0	GPL	MEM	33	1	0	0.0110037	0.0109743	0.0124528	0.0101427	ND	0.00751714	ND	ND	0.0110554	0.00847167	0.0087412	0.00844461	0.0126329	0.0115075	0.0114441	0.0102422
	PI 16:0;0-18:0;0	GPL	MEM	34	0	0	0.122978	0.135124	0.14765	0.119035	0.0846655	0.0566183	ND	0.0477821	0.104782	0.0762514	0.0977589	0.0818535	0.125549	0.112295	0.122449	0.0961769
	PI 16:0;0-18:1;0	GPL	MEM	34	1	0	0.708006	0.494569	0.739782	0.643609	0.570414	0.336792	0.304971	0.292719	0.671878	0.402397	0.555855	0.414853	0.725339	0.558836	0.744371	0.488703
	PI 16:0;0-18:2;0	GPL	MEM	34	2	0	0.0288887	0.0302153	0.0369352	0.0427924	0.0298599	0.0214971	ND	0.0201283	0.035722	0.024458	0.0321141	0.0222961	0.0333323	0.0304112	0.0347513	0.0338953
	PI 16:0;0-19:1;0	GPL	MEM	35	1	0	0.0255385	0.0362471	0.0293451	0.0283024	0.030074	0.0136859	ND	ND	0.0262457	0.0184257	0.0193821	0.0163562	0.0312428	0.0225841	0.0232667	0.0160836
	PI 16:0;0-20:1;0	GPL	MEM	36	1	0	0.0351065	0.0418192	0.0400228	0.0301208	0.0294529	0.019548	0.0628153	0.0257496	0.031517	0.0205632	0.0365298	0.0237356	0.033351	0.0252805	0.0407217	0.0266375
	PI 16:0;0-20:2;0	GPL	MEM	36	2	0	0.0302657	0.0480057	0.0403005	0.0378213	0.038062	0.0199798	ND	0.0393956	0.0383073	0.0201273	0.0309049	0.0245309	0.0343644	0.0248545	0.0403957	0.0244646
	PI 16:0;0-20:3;0	GPL	MEM	36	3	0	0.0548673	0.0563309	0.0597695	0.0592273	0.0617609	0.0405981	0.174761	0.0570478	0.063132	0.0433373	0.0653415	0.0543454	0.0609678	0.0463605	0.0545649	0.0447555
	PI 16:0;0-20:4;0	GPL	MEM	36	4	0	0.230083	0.281776	0.256571	0.271794	0.25318	0.183462	0.628943	0.225586	0.238325	0.181389	0.252543	0.238542	0.244141	0.215703	0.243462	0.204651
	PI 16:0;0-22:4;0	GPL	MEM	38	4	0	0.0413593	ND	0.0452256	0.0331986	0.0387641	0.019277	ND	ND	0.0391112	0.0257897	0.0358116	0.0369187	0.0404298	0.034459	0.0458669	0.0280573
	PI 16:0;0-22:5;0	GPL	MEM	38	5	0	0.0636455	0.0833283	0.0625182	0.0812206	0.055125	0.0447558	ND	ND	0.0603576	0.0441067	0.0619912	0.0569771	0.0705004	0.0585842	0.0750935	0.0593187
	PI 16:1;0-17:0;0	GPL	MEM	33	1	0	0.00268106	0.00480409	0.00400612	0.00353754	ND	0.00278413	ND	ND	0.00303409	0.00239693	0.00271157	0.00326565	0.00347841	0.00321378	0.00260197	0.00313439
	PI 16:1;0-18:0;0	GPL	MEM	34	1	0	0.228571	0.311655	0.249265	0.244007	0.220311	0.151534	0.317276	0.191304	0.245731	0.188813	0.225889	0.204723	0.23095	0.201759	0.237831	0.194195
	PI 16:1;0-18:1;0	GPL	MEM	34	2	0	0.13351	0.0723194	0.152413	0.141206	0.127959	0.0837687	ND	0.0658156	0.152085	0.0935441	0.130021	0.112668	0.139435	0.115376	0.15794	0.122379
	PI 16:1;0-19:1;0	GPL	MEM	35	2	0	0.00669344	ND	0.00595216	ND	ND	ND	ND	ND	0.00454042	0.00517001	0.00540704	0.00405431	0.00523669	0.00662791	ND	0.00590025
	PI 17:0;0-17:0;0	GPL	MEM	34	0	0	0.00396919	0.0157296	0.00234215	0.00230284	0.00282526	0.0031336	ND	0.00684502	0.00455023	0.00467151	0.00171665	0.00620663	0.00430533	0.0058659	0.00551065	0.00507003
	PI 17:0;0-18:1;0	GPL	MEM	35	1	0	0.0341587	0.0184747	0.038404	0.033844	0.0305901	0.0277352	ND	0.0264233	0.03496	0.0259691	0.0279182	0.0296274	0.0349394	0.0282927	0.0374993	0.0239826
	PI 17:0;0-18:2;0	GPL	MEM	35	2	0	0.00805301	0.00858121	0.00662481	ND	0.00567306	0.00601264	ND	ND	0.00299885	0.00449535	ND	0.00781404	0.00489595	0.00554835	0.00642624	0.00535699
	PI 17:0;0-20:3;0	GPL	MEM	37	3	0	0.0352936	0.0322067	0.0350563	0.040549	0.040418	0.0135019	ND	ND	0.0116431	0.00678818	0.0168233	0.0321312	0.0218322	0.0101483	0.0199614	0.00788791
	PI 17:0;0-20:4;0	GPL	MEM	37	4	0	0.0552704	0.0631392	0.0667716	0.0686186	0.0609021	0.0434768	ND	0.0556253	0.0486605	0.0446472	0.0585701	0.0618702	0.0611594	0.0527813	0.0545244	0.0479815
	PI 17:1;0-18:0;0	GPL	MEM	35	1	0	0.0354888	0.0312699	0.0387539	0.0404103	0.0315525	0.0238455	ND	0.041236	0.0329701	0.0239936	0.0324356	0.0297736	0.0347418	0.0308255	0.0353546	0.0301784
	PI 17:1;0-18:1;0	GPL	MEM	35	2	0	0.0492533	0.0572341	0.0523147	0.0524132	0.0509683	0.033616	ND	0.0512214	0.0413906	0.0370826	0.057303	0.0415863	0.05331	0.0398535	0.0604238	0.0355754
	PI 18:0;0-18:1;0	GPL	MEM	36	1	0	0.836264	0.780883	0.899084	0.905695	0.838583	0.594776	0.696504	0.682804	0.900205	0.637385	0.81448	0.728625	0.848497	0.71907	0.905491	0.686375
	PI 18:0;0-18:2;0	GPL	MEM	36	2	0	0.169513	0.202668	0.192522	0.2287	0.171868	0.14204	0.214589	0.167824	0.187989	0.141564	0.183667	0.177893	0.18165	0.169902	0.186131	0.162291
	PI 18:0;0-19:2;0	GPL	MEM	37	2	0	0.0195671	0.0277178	0.0216978	0.0273069	0.0259578	0.0177861	ND	ND	0.0255644	0.0158977	0.0267269	0.0225295	0.0235422	0.0167	0.0224425	0.0154246
	PI 18:0;0-20:1;0	GPL	MEM	38	1	0	0.0224945	ND	ND	ND	0.0256096	0.0138898	ND	ND	0.0263208	0.0127654	0.0207534	ND	0.0226488	ND	0.0246453	0.0108147
	PI 18:0;0-20:2;0	GPL	MEM	38	2	0	0.109623	0.0906805	0.111301	0.105442	0.12227	0.0804256	ND	0.0956016	0.128766	0.0836059	0.10812	0.0898167	0.113546	0.0839956	0.113028	0.0750422
	PI 18:0;0-20:3;0	GPL	MEM	38	3	0	0.327859	0.341393	0.331278	0.401343	0.344006	0.28188	0.227613	0.31508	0.36729	0.289065	0.317104	0.318178	0.337482	0.308407	0.342561	0.263846
	PI 18:0;0-20:4;0	GPL	MEM	38	4	0	1.66991	1.99869	1.72895	2.36797	1.8326	1.71078	1.44884	1.97562	1.95987	1.78174	1.72134	1.98441	1.74666	1.86137	1.71322	1.69573
	PI 18:0;0-20:5;0	GPL	MEM	38	5	0	0.0731558	0.0844197	0.0923791	0.122393	0.0745983	0.0476225	ND	0.0826998	0.0759492	0.064605	0.0907741	0.0992291	0.0664412	0.0729756	0.111058	0.0872212
	PI 18:0;0-21:3;0	GPL	MEM	39	3	0	0.0469809	0.0492362	0.0465505	0.0518953	0.0573801	0.041324	ND	0.052717	0.0466583	0.0372548	0.0448026	0.0403063	0.045644	0.0435146	0.0496427	0.0310239
	PI 18:0;0-22:5;0	GPL	MEM	40	5	0	0.191999	0.276133	0.234281	0.243319	0.20997	0.166934	0.5265	0.243082	0.215766	0.173124	0.205756	0.203892	0.206062	0.191809	0.211638	0.199863
	PI 18:0;0-22:6;0	GPL	MEM	40	6	0	ND	0.14026	0.115112	0.142235	0.113229	0.0745463	ND	0.1301	0.117655	0.085065	0.115521	0.0989222	0.113634	0.0925117	0.129598	0.097798
	PI 18:1;0-18:1;0	GPL	MEM	36	2	0	0.968837	0.820716	1.05626	1.03034	1.01629	0.676235	0.808215	0.76912	1.08983	0.719246	0.993825	0.810392	1.03523	0.819344	0.99436	0.76541
	PI 18:1;0-18:2;0	GPL	MEM	36	3	0	0.136773	0.172447	0.172407	0.16426	0.169598	0.105481	0.399105	0.136765	0.153666	0.112781	0.150087	0.138252	0.146532	0.137178	0.136906	0.127687
	PI 18:1;0-19:1;0	GPL	MEM	37	2	0	0.0321113	0.0229618	0.0350875	0.0319732	0.0322007	0.0227476	ND	0.0516001	0.0361897	0.0193391	0.0257631	0.0221694	0.0346364	0.0219477	0.0321012	0.0222065
	PI 18:1;0-20:1;0	GPL	MEM	38	2	0	0.0610988	0.0414613	0.0622883	0.0473327	0.0696738	0.0362876	0.167565	0.0418665	0.0707372	0.0354097	0.0544762	0.036717	0.0556544	0.0361747	0.0618023	0.0356589
	PI 18:1;0-20:2;0	GPL	MEM	38	3	0	0.0733295	0.0620697	0.0791709	0.0689049	0.0874951	0.0528199	0.0644892	0.0619201	0.0867321	0.0526512	0.0722927	0.0556871	0.0771635	0.0532372	0.0745567	0.0489486
	PI 18:1;0-20:3;0	GPL	MEM	38	4	0	0.282339	0.288759	0.306341	0.323799	0.308853	0.248577	0.275884	0.274714	0.329	0.24824	0.292736	0.261192	0.281565	0.26001	0.280222	0.23049
	PI 18:1;0-20:4;0	GPL	MEM	38	5	0	0.810329	0.782261	0.830724	1.00536	0.880439	0.698944	0.832582	0.803843	0.925952	0.709748	0.912083	0.855102	0.844366	0.760079	0.817533	0.716337
	PI 18:1;0-21:3;0	GPL	MEM	39	4	0	0.0402894	0.0413984	0.0234678	0.0340188	0.0478332	0.0253623	ND	0.0402729	0.0304333	0.0235923	0.0376549	0.0264572	0.0333364	0.023774	0.033119	0.0206338
	PI 18:1;0-22:2;0	GPL	MEM	40	3	0	0.21259	ND	ND	ND	ND	0.133364	ND	ND	0.214853	0.0619994	0.271099	0.145963	0.243586	0.13159	0.110281	0.0863985
	PI 18:1;0-22:3;0	GPL	MEM	40	4	0	0.0499093	0.177887	0.0748562	ND	0.0822076	0.0451906	ND	ND	0.0755753	0.0720927	0.0644757	0.0893858	0.0597683	0.0692603	0.0622352	0.0510489
	PI 18:1;0-22:4;0	GPL	MEM	40	5	0	0.0994038	0.102444	0.103401	0.120562	0.130621	0.0794764	0.204854	0.106724	0.116933	0.0749931	0.132217	0.101358	0.109907	0.092063	0.108433	0.0924107
	PI 18:1;0-22:5;0	GPL	MEM	40	6	0	0.248352	0.118734	0.162589	0.153608	0.138086	0.110471	ND	0.106395	0.145047	0.0953114	0.144608	0.119745	0.142192	0.116825	0.155578	0.117223
	PI 19:0;0-20:4;0	GPL	MEM	39	4	0	ND	ND	0.0118861	0.018975	ND	0.0120573	ND	ND	0.014472	0.00980404	0.00983628	0.016216	0.014639	0.0136823	0.00908228	0.0115252
	PI 19:1;0-20:4;0	GPL	MEM	39	5	0	0.0202184	ND	0.0297543	0.0273413	0.032817	0.0270763	ND	ND	0.0285	0.0193086	0.0326905	0.0319579	0.0194949	0.0229583	0.0348846	0.0180173
	PI 20:1;0-20:4;0	GPL	MEM	40	5	0	0.03288	0.0212529	0.0277892	0.0438949	0.0396981	0.0291362	ND	0.0293788	0.0399222	0.0321246	0.032157	0.0368541	0.0363212	0.0316896	0.033519	0.0289896
PS	PS 16:0;0-16:0;0	GPL	MEM	32	0	0	0.0462058	0.0613403	ND	0.0277621	0.0351689	0.0242173	ND	ND	0.0457509	0.0282046	0.0355035	0.0582479	0.0453726	0.0388198	0.0469111	0.0375479
	PS 16:0;0-16:1;0	GPL	MEM	32	1	0	0.0920374	0.0518432	0.111673	0.0802763	0.0311016	0.027963	ND	ND	0.0469127	0.0310037	0.0551586	0.030465	0.0696593	0.0380302	0.0942411	0.0439898
	PS 16:0;0-17:0;0	GPL	MEM	33	0	0	ND	ND	ND	ND	ND	ND	ND	ND	ND	ND	ND	0.0280918	ND	0.0206365	0.0268349	0.0236087
	PS 16:0;0-17:1;0	GPL	MEM	33	1	0	0.0373783	0.0226492	0.040982	0.0405514	ND	0.00832328	ND	ND	0.0136384	0.0117665	0.0297225	0.0228098	0.0321359	0.0233837	0.0426803	0.0320521
	PS 16:0;0-18:0;0	GPL	MEM	34	0	0	0.170319	0.17538	0.114157	0.131742	0.187767	0.142957	0.231885	0.182132	0.183792	0.152665	0.168072	0.188695	0.184404	0.173358	0.139771	0.132255
	PS 16:0;0-18:1;0	GPL	MEM	34	1	0	0.632364	0.445625	0.711889	0.606938	0.433523	0.278536	0.447929	0.340797	0.526519	0.310864	0.490157	0.409634	0.646618	0.418985	0.650408	0.446212
	PS 16:0;0-18:2;0	GPL	MEM	34	2	0	0.0346762	0.0284214	0.0381223	0.0387331	0.0212893	ND	ND	ND	0.026846	0.0186312	0.0228618	0.0208047	0.0330931	0.020937	0.0345946	0.0243972
	PS 16:0;0-20:1;0	GPL	MEM	36	1	0	0.0317551	0.0355626	0.0338116	0.0252891	0.0243497	0.0169481	ND	0.0163	0.0306931	0.0231367	0.0349884	0.0297812	0.0336331	0.0289011	0.0278192	0.0252329
	PS 16:0;0-20:3;0	GPL	MEM	36	3	0	0.0334263	0.0785983	0.0412955	0.0356264	ND	ND	ND	ND	0.0278435	0.0201531	ND	ND	0.0362931	0.0300754	0.0309896	0.0342984
	PS 16:0;0-20:4;0	GPL	MEM	36	4	0	0.0667614	ND	0.0890112	0.0498766	ND	ND	ND	ND	0.0391998	0.0182753	ND	0.0349846	0.0662995	0.0363382	0.0446661	0.0323472
	PS 16:0;0-22:1;0	GPL	MEM	38	1	0	0.0233399	0.0329009	ND	0.028886	0.0225155	0.0187074	ND	0.0407601	0.0274755	0.0138065	ND	0.0216815	0.0245838	0.0188695	ND	0.0171745
	PS 16:1;0-17:0;0	GPL	MEM	33	1	0	0.0279625	0.0290599	0.0350473	0.0300152	ND	0.0111198	ND	ND	0.0134085	0.0140343	0.0283188	0.0268585	0.0250716	0.0223559	0.033153	0.02662
	PS 16:1;0-18:0;0	GPL	MEM	34	1	0	0.340666	0.281317	0.355155	0.338936	0.317995	0.225324	0.274034	0.283611	0.317661	0.220887	0.31874	0.299173	0.323561	0.255488	0.315587	0.246415
	PS 16:1;0-18:1;0	GPL	MEM	34	2	0	0.0472565	0.0260523	0.0516476	0.0494704	0.035766	0.0349854	ND	0.0460784	0.0414537	0.024416	0.0408891	0.0319712	0.0434106	0.0270358	0.0504988	0.0321675
	PS 16:1;0-22:0;0	GPL	MEM	38	1	0	ND	0.00555214	ND	ND	0.00547231	0.00514792	ND	ND	0.00803769	0.0032687	ND	ND	0.00659041	0.00385982	0.00725096	0.00651367
	PS 16:1;0-22:1;0	GPL	MEM	38	2	0	0.0199702	0.0161241	0.0237447	0.0211714	0.0204084	0.0151442	0.0310088	ND	0.0224537	0.0155277	ND	0.0177567	0.0220747	0.0137117	0.0193212	0.0163957
	PS 17:0;0-17:1;0	GPL	MEM	34	1	0	0.0063863	0.0108912	0.0101288	0.0109001	ND	0.00439576	0.0235879	ND	0.0102461	0.00828417	ND	0.0122202	ND	0.0102155	0.0101005	0.0151822
	PS 17:0;0-18:1;0	GPL	MEM	35	1	0	0.256961	0.201751	0.321787	0.309811	0.142556	0.093025	0.208962	0.147407	0.1574	0.113148	0.25026	0.23123	0.25632	0.190712	0.340863	0.180864
	PS 17:0;0-18:2;0	GPL	MEM	35	2	0	ND	ND	ND	0.024169	ND	0.00600748	ND	ND	0.0139922	0.00996731	0.0159289	0.0203859	ND	0.0160054	0.0215492	0.0179691
	PS 17:0;0-20:4;0	GPL	MEM	37	4	0	0.0348611	ND	0.0559834	0.0575051	ND	ND	ND	ND	0.026162	0.0193518	0.0177728	0.0309338	ND	0.0329198	0.0474592	0.0410481
	PS 17:1;0-18:0;0	GPL	MEM	35	1	0	0.100816	0.101861	0.130932	0.135675	0.0666243	0.0546382	0.0780145	0.0690852	0.075593	0.0574654	0.117986	0.120809	0.103186	0.0872104	0.136984	0.0803266
	PS 17:1;0-18:1;0	GPL	MEM	35	2	0	0.0504545	0.04676	ND	0.0363034	ND	0.0174091	ND	ND	0.0257799	0.0163074	0.0350744	0.0253191	ND	0.024234	0.0425163	0.0311176
	PS 18:0;0-18:1;0	GPL	MEM	36	1	0	3.70415	3.30108	3.76925	3.79858	3.64444	2.81511	3.67549	3.54528	3.81824	2.73442	3.42435	3.36629	3.70987	2.9442	3.50622	2.72962
	PS 18:0;0-18:2;0	GPL	MEM	36	2	0	0.382495	0.36786	0.3811	0.449075	0.345049	0.274022	0.396381	0.350258	0.359542	0.28134	0.34734	0.360644	0.384261	0.304442	0.364592	0.309778
	PS 18:0;0-19:1;0	GPL	MEM	37	1	0	0.167806	0.163189	0.236046	0.245383	0.0566977	0.058474	ND	ND	0.144289	0.11	0.24197	0.248536	0.18703	0.170203	0.306576	0.281735
	PS 18:0;0-20:1;0	GPL	MEM	38	1	0	0.0579097	0.0580008	0.061542	0.063617	0.0484239	0.0439782	ND	0.0520909	0.055321	0.0470683	0.0695317	0.0547304	0.0563521	0.0537492	0.070409	0.0478065
	PS 18:0;0-20:2;0	GPL	MEM	38	2	0	0.05723	0.0546857	0.0622627	0.0628684	0.0605931	0.0464798	0.0759206	0.064347	0.0636733	0.0450135	0.0625218	0.0598619	0.0636333	0.0524189	0.060935	0.0445219
	PS 18:0;0-20:4;0	GPL	MEM	38	4	0	0.109474	0.0825208	0.0904752	0.14259	0.0662236	ND	ND	0.0496836	0.0732253	0.0173585	0.0444253	ND	0.0900988	0.0546366	0.0534418	0.0405829
	PS 18:0;0-22:1;0	GPL	MEM	40	1	0	ND	0.0137841	0.0130289	ND	0.0170768	0.00977864	ND	ND	0.0125	0.00829453	0.0112526	0.01089	0.0109667	0.00812173	0.0118347	0.00835025
	PS 18:0;0-22:4;0	GPL	MEM	40	4	0	0.0648342	0.0702347	0.0791362	0.0764196	0.100427	0.067852	ND	0.104203	0.0831809	0.0566873	0.0729546	0.0734091	0.0761252	0.0627793	0.0602905	0.054857
	PS 18:1;0-18:1;0	GPL	MEM	36	2	0	0.525795	0.405963	0.620377	0.580393	0.478634	0.311637	0.451836	0.405489	0.493048	0.304052	0.487104	0.419121	0.533004	0.349642	0.546561	0.375722
	PS 18:1;0-18:2;0	GPL	MEM	36	3	0	0.07424	ND	0.0780075	0.0760044	0.0908224	0.0584744	ND	0.0695547	0.0513537	0.0416719	0.0902181	0.0863853	0.0627043	0.0457278	0.0580657	0.0508567
	PS 18:1;0-19:0;0	GPL	MEM	37	1	0	0.104255	0.0950527	0.134685	0.14394	0.0571856	0.039181	ND	0.166975	0.0858575	0.0574936	0.123531	0.114816	0.111208	0.0835013	0.152586	0.11514
	PS 18:1;0-19:1;0	GPL	MEM	37	2	0	0.137478	0.117187	0.179815	0.19683	0.0435875	0.0407517	ND	0.0687156	0.0722518	0.0622396	0.172815	0.155837	0.152699	0.0889639	0.218634	0.146272
	PS 18:1;0-20:0;0	GPL	MEM	38	1	0	0.0505514	0.0276408	0.0575052	0.0510852	0.0441455	0.0378432	ND	0.0387464	0.0500496	0.0341324	0.058711	0.0453087	0.046006	0.0380822	0.0551359	0.0333988
	PS 18:1;0-20:1;0	GPL	MEM	38	2	0	0.119359	0.0988478	0.113521	0.114272	0.107235	0.0837271	0.127553	0.122473	0.115081	0.0738086	0.13452	0.0998699	0.114755	0.0809762	0.115015	0.0780343
	PS 18:1;0-20:3;0	GPL	MEM	38	4	0	0.0230331	0.0170513	0.0179641	0.0263263	0.0142016	ND	ND	ND	0.013308	0.0029946	0.0124096	ND	0.0185435	0.00942217	0.0123529	0.00764997
	PS 18:1;0-20:4;0	GPL	MEM	38	5	0	0.034299	0.0785351	0.0950709	0.0599934	0.0520568	0.0408723	ND	0.0467408	0.0692686	0.0510911	0.0251412	0.0564183	ND	0.0237378	0.0687419	0.0182984
	PS 18:1;0-22:0;0	GPL	MEM	40	1	0	0.0508457	0.0383864	0.0418405	0.0543797	0.045331	0.0306458	ND	0.0654602	0.0401327	0.0259372	0.0444391	0.0395267	0.0455363	0.0286942	0.0402196	0.0277394
	PS 18:1;0-22:1;0	GPL	MEM	40	2	0	0.13384	0.13408	0.153852	0.145355	0.164193	0.113103	0.256974	0.151924	0.149166	0.108201	0.147937	0.136882	0.161784	0.110452	0.154561	0.0980213
	PS 18:1;0-22:2;0	GPL	MEM	40	3	0	0.045071	ND	ND	0.0376606	0.039387	ND	ND	ND	0.0172346	0.0110257	0.0478959	0.0139533	0.0451137	0.0243212	0.0459001	0.0220171
	PS 18:1;0-22:3;0	GPL	MEM	40	4	0	ND	0.0107327	ND	0.00774617	0.013967	ND	ND	ND	0.0114508	0.00689377	0.0118219	0.00931825	0.0104744	0.00838186	0.0108362	0.00682064
	PS 18:1;0-24:1;0	GPL	MEM	42	2	0	0.0513833	0.0585655	ND	0.0490269	0.0416509	0.032566	ND	0.0646059	0.0415615	0.0286877	0.0432312	0.0424077	0.0541322	0.0387131	0.0447618	0.0314155
SM	SM 32:0;2	SL	MEM	32	0	2	0.00958807	ND	ND	0.00859464	ND	0.0114885	ND	0.0116283	0.0114035	0.00926882	ND	ND	ND	0.00831998	0.00890229	0.00882272
	SM 32:1;2	SL	MEM	32	1	2	0.0834319	0.090486	0.0832915	0.0834992	0.0844859	0.0719967	0.0931355	0.0865069	0.0819259	0.0823022	0.082528	0.0793922	0.0812036	0.0731642	0.087295	0.0739612
	SM 34:0;2	SL	MEM	34	0	2	0.111638	0.138512	0.0978038	0.123344	0.096318	0.0969837	0.121278	0.111326	0.102594	0.104957	0.0989993	0.10781	0.0975084	0.104158	0.105152	0.10188
	SM 34:1;2	SL	MEM	34	1	2	0.97125	1.00672	0.939894	0.931456	0.966824	0.814088	1.05733	0.97473	0.948843	0.879359	0.940051	0.979664	0.967602	0.761383	0.97259	0.784485
	SM 34:2;2	SL	MEM	34	2	2	0.0761723	0.0905114	0.0768896	0.0805051	0.0718146	0.0624136	0.0832147	0.0807493	0.0764615	0.0790065	0.073238	0.0774225	0.0755408	0.072663	0.07145	0.0696015
	SM 36:0;2	SL	MEM	36	0	2	0.0136613	0.0177312	0.0128648	0.014312	0.0131009	0.0132198	0.0142508	0.0137522	0.0099313	0.0119669	0.0118609	0.0135446	0.0111184	0.0145407	0.0121914	0.0117126
	SM 36:1;2	SL	MEM	36	1	2	0.0915664	0.107465	0.0918768	0.086403	0.0911418	0.0780297	0.098843	0.088965	0.0973981	0.0879823	0.0922354	0.0812696	0.096532	0.0847797	0.102052	0.0759595
	SM 36:2;2	SL	MEM	36	2	2	0.0228138	0.0255409	0.0234815	0.020619	0.0249832	0.0188581	0.0201946	0.0250595	0.0210331	0.02073	0.0210184	0.0204733	0.0175586	0.0243893	0.0231099	0.0184719
	SM 38:1;2	SL	MEM	38	1	2	0.0410248	0.0448756	0.0454492	0.0404983	0.0433171	0.0351268	0.0462801	0.0394776	0.0390646	0.0411684	0.0384646	0.0390859	0.0433478	0.0347794	0.0449038	0.0369485
	SM 38:2;2	SL	MEM	38	2	2	0.0106393	0.0122332	ND	0.00863344	0.00916771	0.00799546	ND	0.011211	ND	ND	0.00967533	0.0128361	ND	0.0108829	0.0136709	ND
	SM 40:1;2	SL	MEM	40	1	2	0.226266	0.243809	0.209753	0.192386	0.20884	0.175864	0.255601	0.204734	0.229778	0.20593	0.210015	0.20901	0.215158	0.172192	0.234603	0.177064
	SM 40:2;2	SL	MEM	40	2	2	0.156758	0.171036	0.147287	0.156264	0.156335	0.121778	0.169847	0.146162	0.148695	0.143764	0.152626	0.155226	0.159552	0.126229	0.152887	0.134265
	SM 42:1;2	SL	MEM	42	1	2	0.18603	0.207957	0.174924	0.174259	0.188244	0.147884	0.217424	0.185257	0.183468	0.169592	0.185041	0.212039	0.192687	0.153261	0.176489	0.171158
	SM 42:2;2	SL	MEM	42	2	2	1.04249	1.10194	0.970937	0.979624	0.997015	0.79888	1.16281	0.998706	1.02524	0.917609	1.01007	1.01557	1.04293	0.825978	1.02627	0.894784
	SM 42:2;3	SL	MEM	42	2	3	ND	0.0138787	0.0134055	ND	0.00963069	0.00888537	ND	0.0123635	0.0126924	0.0120108	0.0142239	0.0113836	0.0145947	ND	0.0127475	ND
TAG	TAG 50:1;0	GL	STO	50	1	0	0.0438899	ND	0.0253813	0.0342318	0.0493024	0.0452075	0.0324969	0.0409316	0.048748	0.048373	0.027083	0.0341808	0.0436415	0.0300557	ND	#
	TAG 52:2;0	GL	STO	52	2	0	0.0469386	0.0553836	0.0300838	0.0315546	0.050047	0.0565926	0.0410915	0.0714069	0.059641	0.0674069	0.0406334	0.0434841	0.0466711	0.0401923	ND	#
TOTAL							100	100	100	100	100	100	98.7081	100	100	100	100	100	100	100	100	98.0073

## Sheet: total class
Supplementary Table A3. TOTAL LIPID CONCENTRATIONS PER SAMPLE FOR EACH LIPID CLASS
	Lipid class	CAY10594_1h		CAY10594_3h		DMSO_1h		DMSO_3h		R59022_1h		R59022_3h		R59022andCAY105941_1h		R59022andCAY105941_3h
		Exp1	Exp2	Exp1	Exp2	Exp1	Exp2	Exp1	Exp2	Exp1	Exp2	Exp1	Exp2	Exp1	Exp2	Exp1	Exp2
pmol	CE	225.231	121.232	152.235	132.522	216.727	125.52	148.475	119.981	208.972	117.326	152.557	75.1987	217.82	110.015	120.369	#
	Cer	16.0505	9.59342	11.2275	10.8187	15.349	9.81706	8.81456	9.27388	16.9341	9.66952	13.8034	8.25617	19.5389	11.8661	16.2285	13.5988
	CL	75.3623	48.112	63.6205	76.6685	73.4963	45.2197	#	62.3799	74.7322	42.9934	70.9991	43.5985	67.3548	47.7898	53.5447	49.3689
	DAG	107.147	77.4018	96.1772	80.4831	69.9344	35.2652	39.2881	38.5853	82.4815	41.7139	58.3429	32.6888	105.278	74.0961	81.6233	77.5728
	HexCer	4.39504	2.72191	4.00491	3.13804	3.85841	2.40022	3.33549	2.18718	3.83563	2.10605	2.74273	1.27947	3.64253	1.8801	2.14433	1.40595
	LPA	1.31254	1.36364	1.19087	1.13285	2.02628	0.580831	4.12859	1.78534	1.90862	0.51403	1.11568	0.567055	0.8549	0.894588	0.7087	0.594312
	LPC	9.54884	5.47036	8.84815	8.58481	6.08877	4.13643	5.8139	4.65262	6.21952	4.20505	4.79844	3.02794	8.08117	5.71709	7.509	6.54276
	LPC-O	2.69575	1.51146	2.71979	2.1464	1.93931	0.957901	2.07626	1.42302	1.85924	1.15623	1.13237	0.817049	2.21728	1.12506	2.49236	1.66559
	LPE	4.90226	3.78414	6.11829	5.46383	3.08388	2.86432	3.84513	3.38424	3.5343	3.14517	3.79369	2.75	5.14499	3.40149	4.61875	4.13769
	LPE-O	2.53173	1.18647	2.80455	2.30023	1.62166	0.747547	1.50799	1.27001	1.4409	0.868245	1.61754	0.959512	2.07784	1.41637	2.69439	1.73349
	LPG	0.503278	0.301834	0.533345	0.561299	ND	0.293543	ND	0.366131	0.488771	0.325275	0.450511	0.311683	0.509422	0.341784	0.405984	0.360937
	LPI	1.1771	ND	1.6874	1.42945	ND	0.791459	ND	ND	ND	0.721543	1.15598	0.767063	1.50913	ND	1.26321	1.06425
	LPS	1.0465	ND	1.67072	1.41824	ND	ND	ND	ND	ND	0.714024	ND	0.67349	1.22398	0.888465	1.59935	1.05775
	PA	27.5616	12.3704	14.3312	13.1713	16.5988	9.39922	#	14.8505	14.9924	7.2296	11.9994	6.68734	23.4269	13.3326	11.8694	7.94449
	PC	2854.78	2133.97	2907.17	2821.09	3052.54	3177.07	2697.53	2734.8	2947.1	2712.06	2949.81	2033.89	2992.77	2727.03	2492.48	2891.51
	PC-O	580.621	397.534	608.854	550.583	589.091	570.964	547.803	522.154	571.344	503.107	603.844	384.937	591.03	521.315	524.059	562.357
	PE	791.371	614.604	785.714	765.026	746.59	616.349	762.106	705.132	720.708	578.224	814.413	529.713	794.139	586.175	676.493	687.616
	PE-O	721.56	522.717	693.222	714.408	646.323	504.507	619.289	620.025	619.542	473.414	704.271	467.749	687.752	504.443	607.298	576.308
	PG	56.1249	41.3371	73.0551	81.7034	31.5845	24.337	34.2711	29.1306	32.4476	24.6305	48.1093	24.1656	59.6385	43.4365	69.2385	73.2904
	PI	584.673	423.633	611.244	653.667	585.325	399.868	443.258	431.698	624.582	371.743	586.938	358.468	625.696	440.308	522.487	440.685
	PS	542.42	336.73	569.216	566.131	462.814	304.83	375.41	380.86	497.77	279.196	493.519	312.276	550.216	340.996	475.345	366.807
	SM	207.705	160.993	196.844	194.063	199.319	147.552	199.687	175.429	198.331	147.37	197.799	133.421	210.367	137.593	178.173	154.585
	TAG	6.19897	2.72448	3.78065	4.40171	6.6872	6.09738	4.39931	6.58973	7.19314	6.16944	4.5558	3.43717	6.30074	3.91842	ND	#
	TOTAL	6824.92	4919.29	6816.27	6690.92	6730.99	5989.56	5978.27	5865.96	6636.41	5328.6	6727.76	4425.64	6976.59	5577.98	5852.65	6040.58
mol% of the total lipid	CE	3.30013	2.46442	2.2334	1.98063	3.21984	2.09565	2.48359	2.04537	3.14887	2.20182	2.26758	1.69916	3.12216	1.97232	2.05666	#
	Cer	0.235175	0.195016	0.164716	0.161692	0.228034	0.163903	0.147443	0.158096	0.255169	0.181465	0.205171	0.186553	0.280063	0.21273	0.277286	0.225125
	CL	1.10422	0.978028	0.933363	1.14586	1.09191	0.754975	#	1.06342	1.12609	0.806844	1.05531	0.985134	0.96544	0.856758	0.91488	0.817287
	DAG	1.56993	1.57343	1.411	1.20287	1.03899	0.588778	0.657182	0.657782	1.24286	0.78283	0.867195	0.738624	1.50901	1.32837	1.39464	1.2842
	HexCer	0.064397	0.0553312	0.0587552	0.0469	0.057323	0.0400734	0.0557935	0.037286	0.0577968	0.0395235	0.0407674	0.0289105	0.0522107	0.0337058	0.0366387	0.0232751
	LPA	0.0192316	0.0277202	0.017471	0.0169312	0.0301037	0.00969738	0.0690599	0.0304356	0.0287598	0.00964663	0.0165832	0.012813	0.0122538	0.0160378	0.012109	0.00983866
	LPC	0.139911	0.111202	0.129809	0.128306	0.0904587	0.0690607	0.0972506	0.0793155	0.0937181	0.0789148	0.0713229	0.0684182	0.115833	0.102494	0.128301	0.108314
	LPC-O	0.0394987	0.0307251	0.0399015	0.0320794	0.0288116	0.0159928	0.0347301	0.024259	0.0280157	0.0216986	0.0168313	0.0184617	0.0317817	0.0201696	0.0425852	0.0275734
	LPE	0.0718288	0.0769245	0.0897601	0.0816604	0.0458161	0.0478219	0.0643185	0.0576928	0.0532561	0.0590244	0.0563885	0.062138	0.0737465	0.0609806	0.0789172	0.0684982
	LPE-O	0.0370954	0.0241188	0.0411449	0.0343784	0.0240924	0.0124808	0.0252245	0.0216506	0.021712	0.0162941	0.0240428	0.0216808	0.029783	0.0253922	0.0460371	0.0286974
	LPG	0.00737413	0.00613572	0.00782459	0.00838897	ND	0.00490091	ND	0.00624162	0.00736499	0.00610433	0.0066963	0.00704267	0.00730188	0.00612737	0.00693676	0.00597521
	LPI	0.0172471	ND	0.0247555	0.021364	ND	0.013214	ND	ND	ND	0.013541	0.0171822	0.0173323	0.0216314	ND	0.0215836	0.0176184
	LPS	0.0153335	ND	0.0245108	0.0211965	ND	ND	ND	ND	ND	0.0133999	ND	0.0152179	0.0175441	0.0159281	0.0273269	0.0175107
	PA	0.403838	0.251467	0.21025	0.196853	0.246602	0.156927	#	0.253164	0.225912	0.135675	0.178356	0.151105	0.335793	0.239021	0.202805	0.131519
	PC	41.8287	43.3796	42.6505	42.163	45.3505	53.0434	45.1223	46.6216	44.408	50.8962	43.8453	45.957	42.8973	48.8892	42.5873	47.8681
	PC-O	8.50738	8.08111	8.93236	8.22882	8.75191	9.53264	9.16323	8.90143	8.60923	9.44163	8.9754	8.69788	8.47162	9.34593	8.95422	9.30966
	PE	11.5953	12.4937	11.527	11.4338	11.0918	10.2904	12.7479	12.0207	10.8599	10.8513	12.1053	11.9692	11.3829	10.5087	11.5588	11.3833
	PE-O	10.5724	10.6259	10.1701	10.6773	9.60219	8.4231	10.359	10.5699	9.33549	8.8844	10.4681	10.5691	9.85801	9.04346	10.3765	9.54061
	PG	0.822352	0.840305	1.07178	1.22111	0.469239	0.406324	0.573261	0.496604	0.488933	0.462233	0.715086	0.546036	0.854837	0.778712	1.18303	1.2133
	PI	8.56674	8.61168	8.96743	9.76948	8.69596	6.67608	7.41448	7.35938	9.41145	6.97638	8.72411	8.0998	8.96851	7.89368	8.92736	7.29542
	PS	7.94765	6.84509	8.35084	8.46119	6.87586	5.08935	6.27958	6.49272	7.50059	5.23957	7.33555	7.05606	7.8866	6.11325	8.12187	6.07238
	SM	3.04333	3.2727	2.88786	2.9004	2.96122	2.46349	3.34021	2.99063	2.98853	2.76565	2.94005	3.01473	3.01534	2.46672	3.04431	2.55911
	TAG	0.0908285	0.0553836	0.0554651	0.0657864	0.0993494	0.1018	0.0735883	0.112338	0.108389	0.11578	0.0677164	0.077665	0.0903126	0.070248	ND	#
	TOTAL	100	100	100	100	100	100	98.7081	100	100	100	100	100	100	100	100	98.0073
