# Supplementary material for: Diacylglycerol kinase and phospholipase D inhibitors alter the cellular lipidome and endosomal sorting towards the Golgi apparatus
Source: Cell Mol Life Sci. 2020 May 23;78(3):985–1009. doi: 10.1007/s00018-020-03551-6 (PMC7897626; doi:10.1007/s00018-020-03551-6)
Supplement: Supplementary file 3 — Supplementary file3 (XLSX 121 kb) [file 18_2020_3551_MOESM3_ESM.xlsx]

## Sheet: species
Supplementary Table A4. LIPIDOMICS FOLLOWING SERUM STARVATION
HEp2-cells were serum starved for 1 h or 3 h prior to cell lysis and analysis by MS.
The acquired lipidomics data have been checked and the minor species have been removed based on these criteria:
1)	Kept only species that were above 0 in at least 2 samples
2)	The species that were detected as 0 were marked with “ND”, meaning they were bellow noise threshold during the MS analysis and thus could not be accurately quantified.
3)	Two species of PS and two species of PI were removed from all samples after manual check of the MS spectras; They had higher mass deviation than the other species of PS and PI and had untypical fragmentation spectra. These values were marked with "§" and were not included in futher quantifications.
							Serum starvation
							pmol			mol% of total lipid
class	feature	structuralcategory	functio0lcategory	totallength	totaldb	totaloh	0 h	1 h	3h	0 h	1 h	3h
CE	CE 16:0;0	STE	STO	16	0	0	28.2874	18.2205	13.1259	0.414666	0.253795	0.189905
	CE 16:1;0	STE	STO	16	1	0	11.8979	9.63597	6.03591	0.174412	0.134221	0.0873274
	CE 18:1;0	STE	STO	18	1	0	95.5786	85.5385	62.6665	1.40109	1.19148	0.906658
	CE 20:1;0	STE	STO	20	1	0	8.1615	8.10927	6.61048	0.11964	0.112955	0.0956403
	CE 22:5;0	STE	STO	22	5	0	11.4675	10.8941	7.01286	0.168103	0.151745	0.101462
	CE 22:6;0	STE	STO	22	6	0	25.2544	23.6166	19.5691	0.370205	0.328958	0.283125
Cer	Cer 32:1;2	SL	MEM	32	1	2	0.283167	0.26689	0.166205	0.00415096	0.00371754	0.00240465
	Cer 34:0;2	SL	MEM	34	0	2	0.531525	0.443471	0.302439	0.00779165	0.00617716	0.00437568
	Cer 34:2;2	SL	MEM	34	2	2	0.393122	0.31895	0.268723	0.00576279	0.00444269	0.00388788
	Cer 36:0;2	SL	MEM	36	0	2	0.333367	0.160525	ND	0.00488684	0.00223597	ND
	Cer 40:1;1	SL	MEM	40	1	1	0.201416	0.187324	ND	0.00295257	0.00260926	ND
	Cer 40:1;2	SL	MEM	40	1	2	1.44034	1.20989	0.662972	0.021114	0.0168527	0.00959186
	Cer 40:2;2	SL	MEM	40	2	2	0.799427	0.717103	0.459258	0.0117188	0.00998861	0.00664453
	Cer 42:0;2	SL	MEM	42	0	2	0.333892	0.161025	ND	0.00489454	0.00224294	ND
	Cer 42:1;1	SL	MEM	42	1	1	0.460978	0.50785	0.49663	0.0067575	0.0070739	0.00718523
	Cer 42:1;2	SL	MEM	42	1	2	4.98747	4.5925	2.89684	0.0731115	0.0639695	0.0419114
	Cer 42:2;1	SL	MEM	42	2	1	0.566879	0.67109	0.654962	0.0083099	0.00934769	0.00947598
	Cer 42:2;2	SL	MEM	42	2	2	7.53831	7.58961	5.13549	0.110504	0.105717	0.0743002
	Cer 44:2;2	SL	MEM	44	2	2	0.320315	0.364307	0.252819	0.00469551	0.00507447	0.00365778
CL	CL 66:3;0	GPL	MEM	66	3	0	ND	0.843887	0.792096	ND	0.0117546	0.01146
	CL 66:4;0	GPL	MEM	66	4	0	1.64098	1.63324	1.26334	0.0240552	0.0227496	0.018278
	CL 66:5;0	GPL	MEM	66	5	0	ND	0.662228	0.605904	ND	0.00922425	0.00876621
	CL 68:2;0	GPL	MEM	68	2	0	1.58165	1.55282	ND	0.0231855	0.0216294	ND
	CL 68:4;0	GPL	MEM	68	4	0	3.92002	4.57696	4.24579	0.0574638	0.063753	0.061428
	CL 68:5;0	GPL	MEM	68	5	0	4.83402	4.34432	4.51458	0.0708621	0.0605125	0.0653168
	CL 68:6;0	GPL	MEM	68	6	0	1.00261	1.2856	1.38794	0.0146973	0.0179073	0.0200807
	CL 70:4;0	GPL	MEM	70	4	0	4.58649	6.52129	4.54706	0.0672336	0.0908358	0.0657868
	CL 70:5;0	GPL	MEM	70	5	0	11.8821	12.5283	11.8756	0.17418	0.174508	0.171816
	CL 70:6;0	GPL	MEM	70	6	0	8.35719	7.96668	7.74631	0.122508	0.110969	0.112073
	CL 70:7;0	GPL	MEM	70	7	0	2.01299	2.16534	2.17143	0.0295085	0.0301613	0.0314162
	CL 72:6;0	GPL	MEM	72	6	0	15.0283	15.6186	15.6499	0.220301	0.217553	0.226422
	CL 72:7;0	GPL	MEM	72	7	0	7.30369	6.89791	7.05199	0.107065	0.0960818	0.102028
	CL 72:8;0	GPL	MEM	72	8	0	1.8146	2.35087	2.16945	0.0266003	0.0327455	0.0313876
	CL 74:6;0	GPL	MEM	74	6	0	ND	1.16692	1.13823	ND	0.0162542	0.0164679
	CL 74:8;0	GPL	MEM	74	8	0	0.819536	2.31199	2.21031	0.0120136	0.032204	0.0319787
	CL 74:9;0	GPL	MEM	74	9	0	ND	2.3693	2.48008	ND	0.0330023	0.0358817
DAG	DAG 14:0;0-16:0;0	GL	MEM	30	0	0	3.60784	2.88922	ND	0.0528875	0.0402443	ND
	DAG 14:0;0-18:1;0	GL	MEM	32	1	0	1.91872	1.50854	1.22562	0.0281266	0.0210126	0.0177322
	DAG 16:0;0-16:0;0	GL	MEM	32	0	0	20.2964	10.7508	ND	0.297526	0.149749	ND
	DAG 16:0;0-16:1;0	GL	MEM	32	1	0	6.56516	5.10585	3.58045	0.096239	0.07112	0.0518019
	DAG 16:0;0-18:1;0	GL	MEM	34	1	0	30.9514	23.9364	18.9253	0.453718	0.333413	0.273811
	DAG 16:0;0-20:1;0	GL	MEM	36	1	0	2.61873	1.74259	1.36029	0.0383881	0.0242727	0.0196806
	DAG 16:0;0-20:2;0	GL	MEM	36	2	0	0.271956	ND	0.224327	0.00398662	ND	0.00324556
	DAG 16:1;0-18:0;0	GL	MEM	34	1	0	1.3244	0.941923	0.675492	0.0194144	0.0131202	0.009773
	DAG 16:1;0-18:1;0	GL	MEM	34	2	0	3.685	2.84469	3.05905	0.0540186	0.039624	0.0442583
	DAG 18:0;0-18:1;0	GL	MEM	36	1	0	5.85958	4.53411	4.51724	0.0858958	0.0631562	0.0653553
	DAG 18:0;0-18:2;0	GL	MEM	36	2	0	0.685947	0.554144	0.563886	0.0100553	0.00771874	0.00815829
	DAG 18:1;0-18:1;0	GL	MEM	36	2	0	10.4682	8.8374	7.89155	0.153454	0.123097	0.114175
HexCer	HexCer 34:1;2	SL	MEM	34	1	2	0.458918	0.349791	ND	0.0067273	0.00487228	ND
	HexCer 40:1;2	SL	MEM	40	1	2	0.773149	0.853221	0.643669	0.0113336	0.0118846	0.00931259
	HexCer 42:2;2	SL	MEM	42	2	2	2.15214	2.10803	1.71047	0.0315483	0.029363	0.024747
LPA	LPA 16:2;0	GPL	LYS	16	2	0	2.16787	0.947802	0.831065	0.0317789	0.013202	0.0120238
LPC	LPC 16:0;0	GPL	LYS	16	0	0	2.75901	2.9421	2.48322	0.0404445	0.0409809	0.0359272
	LPC 16:1;0	GPL	LYS	16	1	0	0.782102	0.685165	0.68882	0.0114649	0.00954374	0.00996583
	LPC 18:0;0	GPL	LYS	18	0	0	0.55482	0.718513	0.61985	0.00813313	0.0100083	0.00896798
	LPC 18:1;0	GPL	LYS	18	1	0	3.07751	3.30174	2.76829	0.0451134	0.0459903	0.0400516
	LPC 18:2;0	GPL	LYS	18	2	0	0.505595	0.481854	0.307851	0.00741154	0.0067118	0.00445398
	LPC 20:4;0	GPL	LYS	20	4	0	0.457756	0.500189	ND	0.00671027	0.00696719	ND
LPC-O	LPC O- 16:0;0	GPL	LYS	16	0	0	0.467786	0.429278	0.411699	0.0068573	0.00597946	0.00595645
	LPC O- 16:1;0	GPL	LYS	16	1	0	0.740355	0.683189	0.710487	0.0108529	0.00951622	0.0102793
	LPC O- 18:1;0	GPL	LYS	18	1	0	0.793162	0.913169	0.720991	0.011627	0.0127196	0.0104313
LPE	LPE 16:0;0	GPL	LYS	16	0	0	0.259664	0.235991	0.202544	0.00380643	0.00328715	0.0029304
	LPE 18:0;0	GPL	LYS	18	0	0	0.780708	0.61457	0.535502	0.0114444	0.00856042	0.00774763
	LPE 18:1;0	GPL	LYS	18	1	0	0.918051	0.947684	0.861318	0.0134578	0.0132004	0.0124615
	LPE 20:4;0	GPL	LYS	20	4	0	1.33186	1.3816	1.38518	0.0195238	0.0192445	0.0200408
	LPE 20:5;0	GPL	LYS	20	5	0	ND	0.315239	0.290104	ND	0.004391	0.00419722
	LPE 22:5;0	GPL	LYS	22	5	0	0.205999	0.248483	0.269072	0.00301975	0.00346115	0.00389293
	LPE 22:6;0	GPL	LYS	22	6	0	0.473637	0.52202	0.424693	0.00694307	0.00727128	0.00614445
LPE-O	LPE O- 16:1;0	GPL	LYS	16	1	0	0.778115	0.811287	0.659795	0.0114064	0.0113005	0.0095459
	LPE O- 18:1;0	GPL	LYS	18	1	0	0.633092	0.618537	0.590886	0.00928052	0.00861567	0.00854893
	LPE O- 18:2;0	GPL	LYS	18	2	0	ND	0.194205	0.175728	ND	0.0027051	0.00254243
LPG	LPG 22:6;0	GPL	LYS	22	6	0	ND	0.351347	0.401607	ND	0.00489395	0.00581044
LPI	LPI 18:0;0	GPL	LYS	18	0	0	ND	1.0934	1.12072	ND	0.0152301	0.0162146
LPS	LPS 18:1;0	GPL	LYS	18	1	0	ND	0.936039	1.01523	ND	0.0130382	0.0146883
PA	PA 14:0;0-16:0;0	GPL	MEM	30	0	0	1.25865	1.12007	0.888702	0.0184506	0.0156016	0.0128577
	PA 14:0;0-18:1;0	GPL	MEM	32	1	0	ND	0.446058	0.322881	ND	0.00621319	0.00467144
	PA 16:0;0-16:0;0	GPL	MEM	32	0	0	7.64191	6.58691	4.35748	0.112023	0.0917498	0.0630439
	PA 16:0;0-16:1;0	GPL	MEM	32	1	0	2.42534	1.97874	1.52531	0.0355532	0.0275621	0.0220682
	PA 16:0;0-18:1;0	GPL	MEM	34	1	0	7.98376	8.84948	6.34774	0.117034	0.123265	0.091839
	PA 16:0;0-18:2;0	GPL	MEM	34	2	0	0.655152	0.595574	0.46998	0.0096039	0.00829582	0.00679966
	PA 16:1;0-18:0;0	GPL	MEM	34	1	0	ND	0.700907	0.553603	ND	0.00976302	0.00800952
	PA 16:1;0-18:1;0	GPL	MEM	34	2	0	0.3067	0.676067	0.610379	0.00449593	0.00941702	0.00883095
	PA 17:0;0-17:1;0	GPL	MEM	34	1	0	0.474458	ND	0.237074	0.0069551	ND	0.00342998
	PA 17:0;0-18:1;0	GPL	MEM	35	1	0	ND	0.664666	0.316425	ND	0.00925821	0.00457803
	PA 17:1;0-17:1;0	GPL	MEM	34	2	0	0.228794	0.220089	0.110304	0.0033539	0.00306565	0.00159588
	PA 18:0;0-18:1;0	GPL	MEM	36	1	0	2.05613	1.58919	2.08272	0.0301409	0.022136	0.0301327
	PA 18:0;0-18:2;0	GPL	MEM	36	2	0	0.397707	0.711261	0.623935	0.00583	0.00990724	0.00902708
	PA 18:1;0-18:1;0	GPL	MEM	36	2	0	0.799962	1.74782	1.60132	0.0117267	0.0243456	0.0231679
	PA 18:1;0-18:2;0	GPL	MEM	36	3	0	1.64953	1.12413	1.05065	0.0241805	0.0156581	0.0152008
PC	PC 12:0;0-16:0;0	GPL	MEM	28	0	0	2.382	ND	2.64615	0.0349178	ND	0.0382844
	PC 14:0;0-14:0;0	GPL	MEM	28	0	0	3.30455	6.5744	3.94213	0.0484415	0.0915756	0.0570347
	PC 14:0;0-16:0;0	GPL	MEM	30	0	0	97.1829	109.361	106.054	1.42461	1.5233	1.53439
	PC 14:0;0-17:0;0	GPL	MEM	31	0	0	3.93082	3.78125	3.62085	0.0576221	0.0526695	0.0523864
	PC 14:0;0-17:1;0	GPL	MEM	31	1	0	19.6718	22.0626	20.2896	0.28837	0.307313	0.293549
	PC 14:0;0-18:0;0	GPL	MEM	32	0	0	11.841	11.0705	11.0742	0.173578	0.154202	0.160221
	PC 14:0;0-18:1;0	GPL	MEM	32	1	0	41.3975	48.0863	45.6758	0.606848	0.6698	0.660836
	PC 14:0;0-18:2;0	GPL	MEM	32	2	0	6.12798	4.57154	15.9604	0.0898303	0.0636775	0.230915
	PC 14:0;0-19:1;0	GPL	MEM	33	1	0	0.5149	ND	0.538467	0.00754794	ND	0.00779053
	PC 14:0;0-20:1;0	GPL	MEM	34	1	0	1.69143	1.69259	2.79743	0.0247947	0.0235763	0.0404732
	PC 14:0;0-20:4;0	GPL	MEM	34	4	0	7.63806	ND	10.0916	0.111967	ND	0.146005
	PC 14:1;0-18:1;0	GPL	MEM	32	2	0	40.3848	29.7476	ND	0.592003	0.414358	ND
	PC 15:0;0-15:0;0	GPL	MEM	30	0	0	3.77816	3.98986	4.04136	0.0553842	0.0555752	0.0584703
	PC 15:0;0-16:0;0	GPL	MEM	31	0	0	29.4331	33.4727	31.4078	0.431461	0.466245	0.454407
	PC 15:0;0-16:1;0	GPL	MEM	31	1	0	19.6718	22.0626	20.2896	0.28837	0.307313	0.293549
	PC 15:0;0-17:0;0	GPL	MEM	32	0	0	3.02153	2.607	3.41908	0.0442927	0.0363132	0.0494672
	PC 15:0;0-17:1;0	GPL	MEM	32	1	0	5.80309	5.97853	5.36559	0.0850678	0.0832756	0.0776292
	PC 15:0;0-18:1;0	GPL	MEM	33	1	0	31.5441	35.2877	34.253	0.462406	0.491527	0.495572
	PC 15:0;0-18:2;0	GPL	MEM	33	2	0	8.75395	6.20071	6.95116	0.128325	0.0863704	0.100569
	PC 15:0;0-20:1;0	GPL	MEM	35	1	0	1.33838	1.83087	1.64421	0.0196194	0.0255024	0.0237884
	PC 15:1;0-16:0;0	GPL	MEM	31	1	0	19.6718	22.0626	20.2896	0.28837	0.307313	0.293549
	PC 16:0;0-16:0;0	GPL	MEM	32	0	0	182.166	193.128	184.32	2.67038	2.6901	2.66674
	PC 16:0;0-16:1;0	GPL	MEM	32	1	0	218.966	235.742	213.962	3.20983	3.28368	3.0956
	PC 16:0;0-16:2;0	GPL	MEM	32	2	0	14.5398	12.4077	34.2196	0.21314	0.172828	0.495088
	PC 16:0;0-17:1;0	GPL	MEM	33	1	0	60.9654	67.3436	65.0501	0.893695	0.938037	0.941143
	PC 16:0;0-17:2;0	GPL	MEM	33	2	0	ND	8.70132	9.18725	ND	0.121202	0.132921
	PC 16:0;0-18:1;0	GPL	MEM	34	1	0	823.702	900.551	846.862	12.0747	12.5439	12.2524
	PC 16:0;0-18:2;0	GPL	MEM	34	2	0	74.7376	79.8928	72.7544	1.09558	1.11284	1.05261
	PC 16:0;0-18:3;0	GPL	MEM	34	3	0	4.15063	4.20641	3.94513	0.0608443	0.0585916	0.0570781
	PC 16:0;0-19:1;0	GPL	MEM	35	1	0	9.12235	10.2105	9.46644	0.133725	0.142223	0.13696
	PC 16:0;0-19:2;0	GPL	MEM	35	2	0	6.46765	8.73255	8.24385	0.0948096	0.121637	0.119272
	PC 16:0;0-20:1;0	GPL	MEM	36	1	0	19.3711	20.8281	20.8362	0.283962	0.290117	0.301458
	PC 16:0;0-20:2;0	GPL	MEM	36	2	0	9.0216	10.5762	9.5225	0.132248	0.147317	0.137771
	PC 16:0;0-20:3;0	GPL	MEM	36	3	0	19.25	20.6028	19.3833	0.282187	0.286979	0.280437
	PC 16:0;0-20:4;0	GPL	MEM	36	4	0	47.781	55.2199	51.5144	0.700424	0.769164	0.745309
	PC 16:0;0-20:5;0	GPL	MEM	36	5	0	13.8535	14.9506	13.9544	0.203079	0.208249	0.201892
	PC 16:0;0-22:1;0	GPL	MEM	38	1	0	1.38907	4.46724	1.50602	0.0203624	0.0622247	0.0217891
	PC 16:0;0-22:2;0	GPL	MEM	38	2	0	1.62363	1.34056	1.42581	0.0238009	0.0186728	0.0206286
	PC 16:0;0-22:3;0	GPL	MEM	38	3	0	1.17267	1.66334	1.3566	0.0171902	0.0231689	0.0196273
	PC 16:0;0-22:4;0	GPL	MEM	38	4	0	7.56643	7.3945	7.30789	0.110917	0.102999	0.10573
	PC 16:0;0-22:5;0	GPL	MEM	38	5	0	26.5666	29.0957	28.7303	0.389441	0.405277	0.415669
	PC 16:0;0-22:6;0	GPL	MEM	38	6	0	25.8701	27.8288	25.7224	0.379231	0.387631	0.372151
	PC 16:0;0-24:5;0	GPL	MEM	40	5	0	1.73653	2.13404	1.66886	0.0254559	0.0297253	0.024145
	PC 16:1;0-16:1;0	GPL	MEM	32	2	0	22.5934	21.0565	56.969	0.331198	0.293298	0.824226
	PC 16:1;0-17:0;0	GPL	MEM	33	1	0	4.59757	5.05362	4.77159	0.067396	0.0703925	0.0690353
	PC 16:1;0-17:1;0	GPL	MEM	33	2	0	14.991	9.66694	10.2995	0.219754	0.134652	0.149013
	PC 16:1;0-18:0;0	GPL	MEM	34	1	0	24.8535	26.3863	23.5326	0.364329	0.367538	0.340469
	PC 16:1;0-18:1;0	GPL	MEM	34	2	0	110.699	117.841	103.664	1.62274	1.64142	1.49981
	PC 16:1;0-18:2;0	GPL	MEM	34	3	0	7.22731	7.93061	7.09322	0.105945	0.110466	0.102625
	PC 16:1;0-19:1;0	GPL	MEM	35	2	0	1.78712	1.84948	2.07338	0.0261975	0.0257616	0.0299976
	PC 16:1;0-20:1;0	GPL	MEM	36	2	0	4.56372	4.85751	4.21714	0.0668998	0.0676608	0.0610135
	PC 16:1;0-20:2;0	GPL	MEM	36	3	0	1.65995	1.06378	1.02838	0.0243333	0.0148175	0.0148786
	PC 16:1;0-20:3;0	GPL	MEM	36	4	0	3.51675	3.3266	3.46169	0.0515522	0.0463366	0.0500837
	PC 16:1;0-20:4;0	GPL	MEM	36	5	0	6.51906	6.62251	6.92219	0.0955632	0.0922457	0.10015
	PC 16:1;0-22:5;0	GPL	MEM	38	6	0	3.71628	3.84276	2.79263	0.0544771	0.0535263	0.0404037
	PC 16:2;0-18:0;0	GPL	MEM	34	2	0	1.56058	1.03738	1.7077	0.0228766	0.0144498	0.024707
	PC 16:2;0-18:1;0	GPL	MEM	34	3	0	3.53551	3.74133	3.80166	0.0518272	0.0521134	0.0550023
	PC 17:0;0-17:1;0	GPL	MEM	34	1	0	3.14203	3.79528	3.27363	0.0460592	0.0528649	0.0473628
	PC 17:0;0-18:1;0	GPL	MEM	35	1	0	31.9221	34.929	32.8703	0.467947	0.48653	0.475567
	PC 17:0;0-18:2;0	GPL	MEM	35	2	0	5.98742	6.95047	6.10871	0.0877699	0.0968139	0.0883807
	PC 17:0;0-20:1;0	GPL	MEM	37	1	0	1.3143	1.48146	0.59591	0.0192664	0.0206354	0.00862161
	PC 17:0;0-20:3;0	GPL	MEM	37	3	0	ND	3.21041	2.9717	ND	0.0447182	0.0429945
	PC 17:0;0-20:4;0	GPL	MEM	37	4	0	8.67516	5.04058	4.8309	0.12717	0.0702108	0.0698934
	PC 17:0;0-22:4;0	GPL	MEM	39	4	0	2.60932	2.49691	3.02823	0.0382501	0.0347798	0.0438124
	PC 17:0;0-22:5;0	GPL	MEM	39	5	0	3.73647	3.1185	2.74962	0.0547731	0.043438	0.0397814
	PC 17:0;0-22:6;0	GPL	MEM	39	6	0	0.569712	ND	0.580664	0.00835143	ND	0.00840103
	PC 17:1;0-17:1;0	GPL	MEM	34	2	0	2.6552	2.90255	2.65908	0.0389227	0.04043	0.0384715
	PC 17:1;0-18:0;0	GPL	MEM	35	1	0	5.32514	5.51257	5.38106	0.0780615	0.0767852	0.0778531
	PC 17:1;0-18:1;0	GPL	MEM	35	2	0	55.2117	63.3898	61.0179	0.809351	0.882964	0.882806
	PC 17:1;0-18:2;0	GPL	MEM	35	3	0	11.8425	12.7369	12.427	0.1736	0.177414	0.179794
	PC 17:1;0-19:1;0	GPL	MEM	36	2	0	ND	0.578602	0.623151	ND	0.00805942	0.00901574
	PC 17:1;0-20:1;0	GPL	MEM	37	2	0	1.5536	1.90514	2.06545	0.0227743	0.0265369	0.0298829
	PC 17:1;0-20:3;0	GPL	MEM	37	4	0	ND	4.16158	4.99506	ND	0.0579671	0.0722684
	PC 17:1;0-20:4;0	GPL	MEM	37	5	0	ND	7.97529	9.17791	ND	0.111089	0.132786
	PC 17:1;0-22:4;0	GPL	MEM	39	5	0	ND	2.45442	1.88043	ND	0.0341879	0.027206
	PC 17:1;0-22:5;0	GPL	MEM	39	6	0	5.22404	6.4549	5.18914	0.0765794	0.0899111	0.0750764
	PC 17:1;0-22:6;0	GPL	MEM	39	7	0	ND	3.39232	3.58607	ND	0.047252	0.0518832
	PC 18:0;0-18:1;0	GPL	MEM	36	1	0	103.138	112.549	107.34	1.5119	1.56771	1.55299
	PC 18:0;0-18:2;0	GPL	MEM	36	2	0	28.5508	32.9527	30.2507	0.418527	0.459002	0.437666
	PC 18:0;0-18:3;0	GPL	MEM	36	3	0	1.37863	0.793523	ND	0.0202094	0.0110531	ND
	PC 18:0;0-19:1;0	GPL	MEM	37	1	0	2.01523	2.12648	0.976553	0.0295413	0.02962	0.0141287
	PC 18:0;0-20:1;0	GPL	MEM	38	1	0	1.45313	ND	1.56503	0.0213015	ND	0.0226428
	PC 18:0;0-20:2;0	GPL	MEM	38	2	0	2.49395	2.74179	2.95255	0.0365589	0.0381907	0.0427174
	PC 18:0;0-20:3;0	GPL	MEM	38	3	0	5.93206	6.47921	7.1242	0.0869583	0.0902497	0.103073
	PC 18:0;0-20:4;0	GPL	MEM	38	4	0	17.8812	18.9936	17.6626	0.262121	0.264564	0.255542
	PC 18:0;0-20:5;0	GPL	MEM	38	5	0	5.40685	6.07723	5.41102	0.0792593	0.0846504	0.0782865
	PC 18:0;0-22:4;0	GPL	MEM	40	4	0	1.6972	3.20704	1.71626	0.0248793	0.0446712	0.0248308
	PC 18:0;0-22:5;0	GPL	MEM	40	5	0	5.11262	5.97053	5.53205	0.0749461	0.0831642	0.0800376
	PC 18:0;0-22:6;0	GPL	MEM	40	6	0	5.52116	5.73135	5.03737	0.0809349	0.0798326	0.0728806
	PC 18:1;0-18:1;0	GPL	MEM	36	2	0	348.271	365.773	349.653	5.10532	5.0949	5.05877
	PC 18:1;0-18:2;0	GPL	MEM	36	3	0	64.3631	70.5445	63.9504	0.943502	0.982623	0.925233
	PC 18:1;0-18:3;0	GPL	MEM	36	4	0	8.49268	7.67753	5.2688	0.124495	0.106941	0.0762289
	PC 18:1;0-19:1;0	GPL	MEM	37	2	0	13.3222	13.9235	15.1426	0.195291	0.193942	0.219083
	PC 18:1;0-19:2;0	GPL	MEM	37	3	0	12.4784	12.8878	10.7079	0.182921	0.179516	0.154922
	PC 18:1;0-20:0;0	GPL	MEM	38	1	0	1.70895	ND	1.65309	0.0250516	ND	0.0239169
	PC 18:1;0-20:1;0	GPL	MEM	38	2	0	20.5729	22.2401	21.2231	0.301579	0.309785	0.307055
	PC 18:1;0-20:2;0	GPL	MEM	38	3	0	7.79749	8.0658	8.73759	0.114304	0.112349	0.126415
	PC 18:1;0-20:3;0	GPL	MEM	38	4	0	18.7996	19.8642	21.18	0.275584	0.276691	0.306432
	PC 18:1;0-20:4;0	GPL	MEM	38	5	0	37.9117	42.1435	38.678	0.555749	0.587022	0.559592
	PC 18:1;0-20:5;0	GPL	MEM	38	6	0	12.6742	11.8858	11.6884	0.185792	0.165559	0.169108
	PC 18:1;0-22:1;0	GPL	MEM	40	2	0	2.64005	2.72487	3.38397	0.0387006	0.037955	0.0489592
	PC 18:1;0-22:2;0	GPL	MEM	40	3	0	1.88117	1.24398	2.33406	0.0275762	0.0173275	0.0337691
	PC 18:1;0-22:3;0	GPL	MEM	40	4	0	0.922411	ND	1.41727	0.0135217	ND	0.020505
	PC 18:1;0-22:4;0	GPL	MEM	40	5	0	4.95814	5.98211	5.96365	0.0726816	0.0833255	0.086282
	PC 18:1;0-22:5;0	GPL	MEM	40	6	0	18.5045	22.2279	21.7332	0.271258	0.309615	0.314435
	PC 18:1;0-22:6;0	GPL	MEM	40	7	0	22.3873	24.8053	24.697	0.328176	0.345516	0.357316
	PC 18:2;0-18:2;0	GPL	MEM	36	4	0	3.45551	4.14353	3.44834	0.0506545	0.0577157	0.0498905
	PC 18:2;0-19:1;0	GPL	MEM	37	3	0	2.91643	2.72167	2.13794	0.0427521	0.0379105	0.0309317
	PC 18:2;0-20:1;0	GPL	MEM	38	3	0	3.32193	3.56102	3.42671	0.0486963	0.0496019	0.0495776
	PC 18:2;0-20:2;0	GPL	MEM	38	4	0	0.607097	1.29357	1.64993	0.00889946	0.0180183	0.0238712
	PC 18:2;0-20:3;0	GPL	MEM	38	5	0	ND	1.98081	2.29196	ND	0.0275909	0.03316
	PC 18:2;0-20:4;0	GPL	MEM	38	6	0	ND	2.43174	2.2808	ND	0.033872	0.0329986
	PC 19:1;0-20:4;0	GPL	MEM	39	5	0	2.86231	2.34485	2.13226	0.0419587	0.0326617	0.0308495
	PC 20:1;0-20:1;0	GPL	MEM	40	2	0	0.299458	0.234707	ND	0.00438977	0.00326926	ND
	PC 20:1;0-20:3;0	GPL	MEM	40	4	0	0.607623	1.08617	1.34591	0.00890717	0.0151294	0.0194726
	PC 20:1;0-20:4;0	GPL	MEM	40	5	0	2.67737	3.12224	3.05344	0.0392477	0.04349	0.0441771
	PC 20:1;0-22:5;0	GPL	MEM	42	6	0	0.628339	ND	2.56163	0.00921085	ND	0.0370616
PC-O	PC O- 16:0;0-16:0;0	GPL	MEM	32	0	0	32.6546	36.2167	35.681	0.478685	0.504467	0.516232
	PC O- 16:0;0-16:1;0	GPL	MEM	32	1	0	24.0547	26.0447	23.8533	0.352619	0.36278	0.345109
	PC O- 16:0;0-16:2;0	GPL	MEM	32	2	0	0.425504	0.756802	0.495998	0.00623748	0.0105416	0.00717609
	PC O- 16:0;0-17:0;0	GPL	MEM	33	0	0	0.0472428	0.0381426	0.0607188	0.000692534	0.000531293	0.000878478
	PC O- 16:0;0-17:1;0	GPL	MEM	33	1	0	0.243854	0.224856	0.227298	0.00357467	0.00313205	0.00328854
	PC O- 16:0;0-18:1;0	GPL	MEM	34	1	0	31.675	34.9092	35.0209	0.464325	0.486254	0.506682
	PC O- 16:0;0-18:2;0	GPL	MEM	34	2	0	6.55289	7.25199	7.17399	0.0960591	0.101014	0.103793
	PC O- 16:0;0-18:3;0	GPL	MEM	34	3	0	0.202286	0.25871	0.169606	0.00296532	0.0036036	0.00245386
	PC O- 16:0;0-20:1;0	GPL	MEM	36	1	0	0.352761	0.435336	0.452392	0.00517114	0.00606385	0.0065452
	PC O- 16:0;0-20:2;0	GPL	MEM	36	2	0	0.449345	0.374924	0.433359	0.00658697	0.00522236	0.00626983
	PC O- 16:0;0-20:3;0	GPL	MEM	36	3	0	3.58134	3.60809	4.08769	0.052499	0.0502575	0.0591406
	PC O- 16:0;0-20:4;0	GPL	MEM	36	4	0	16.1037	19.4169	18.8007	0.236065	0.27046	0.272008
	PC O- 16:0;0-20:5;0	GPL	MEM	36	5	0	1.75716	4.16176	3.36228	0.0257583	0.0579696	0.0486454
	PC O- 16:0;0-22:2;0	GPL	MEM	38	2	0	ND	0.191999	0.206255	ND	0.00267438	0.00298409
	PC O- 16:0;0-22:4;0	GPL	MEM	38	4	0	1.39205	1.38813	1.44101	0.0204061	0.0193354	0.0208485
	PC O- 16:0;0-22:5;0	GPL	MEM	38	5	0	6.05617	6.78214	6.03534	0.0887777	0.0944692	0.0873192
	PC O- 16:0;0-22:6;0	GPL	MEM	38	6	0	2.10399	1.94778	2.0532	0.0308425	0.0271309	0.0297057
	PC O- 16:1;0-16:0;0	GPL	MEM	32	1	0	33.1986	35.8791	35.4846	0.48666	0.499764	0.51339
	PC O- 16:1;0-16:1;0	GPL	MEM	32	2	0	12.015	12.867	12.5275	0.176128	0.179226	0.181248
	PC O- 16:1;0-17:0;0	GPL	MEM	33	1	0	0.0561314	0.0549071	0.063032	0.000822833	0.000764807	0.000911946
	PC O- 16:1;0-17:1;0	GPL	MEM	33	2	0	0.456976	0.508792	0.764266	0.00669883	0.00708702	0.0110574
	PC O- 16:1;0-18:0;0	GPL	MEM	34	1	0	1.09182	1.19857	1.0613	0.016005	0.016695	0.0153549
	PC O- 16:1;0-18:1;0	GPL	MEM	34	2	0	18.2001	18.219	18.1493	0.266796	0.253775	0.262584
	PC O- 16:1;0-18:2;0	GPL	MEM	34	3	0	3.5898	3.59298	3.85306	0.052623	0.050047	0.055746
	PC O- 16:1;0-19:1;0	GPL	MEM	35	2	0	ND	0.0208709	0.0180147	ND	0.000290713	0.000260636
	PC O- 16:1;0-20:1;0	GPL	MEM	36	2	0	0.451103	0.431823	0.450139	0.00661274	0.00601491	0.0065126
	PC O- 16:1;0-20:2;0	GPL	MEM	36	3	0	0.312554	0.621483	0.308027	0.00458174	0.00865671	0.00445653
	PC O- 16:1;0-20:3;0	GPL	MEM	36	4	0	5.36926	5.84399	5.14099	0.0787082	0.0814016	0.0743797
	PC O- 16:1;0-20:4;0	GPL	MEM	36	5	0	17.1513	18.0915	17.49	0.251422	0.251999	0.253045
	PC O- 16:1;0-20:5;0	GPL	MEM	36	6	0	ND	2.74261	1.93379	ND	0.0382021	0.027978
	PC O- 16:1;0-22:4;0	GPL	MEM	38	5	0	0.730616	1.19032	0.987278	0.0107101	0.0165801	0.0142839
	PC O- 16:1;0-22:5;0	GPL	MEM	38	6	0	7.3079	6.6191	5.6307	0.107127	0.0921982	0.0814648
	PC O- 16:1;0-22:6;0	GPL	MEM	38	7	0	ND	5.4176	4.43018	ND	0.0754624	0.0640957
	PC O- 16:2;0-16:0;0	GPL	MEM	32	2	0	1.644	2.08422	2.25715	0.0240995	0.0290313	0.0326564
	PC O- 16:2;0-16:1;0	GPL	MEM	32	3	0	1.45902	1.85179	1.81217	0.0213878	0.0257938	0.0262184
	PC O- 16:2;0-17:1;0	GPL	MEM	33	3	0	0.26492	0.587056	ND	0.00388347	0.00817717	ND
	PC O- 16:2;0-18:0;0	GPL	MEM	34	2	0	0.996915	1.13168	1.78772	0.0146138	0.0157633	0.0258647
	PC O- 16:2;0-18:1;0	GPL	MEM	34	3	0	1.863	2.54099	2.35982	0.0273098	0.0353937	0.0341418
	PC O- 17:0;0-15:0;0	GPL	MEM	32	0	0	7.68937	8.61084	8.93346	0.112719	0.119941	0.129249
	PC O- 17:0;0-15:1;0	GPL	MEM	32	1	0	0.38678	0.377308	0.63194	0.00566983	0.00525557	0.00914289
	PC O- 17:0;0-16:0;0	GPL	MEM	33	0	0	4.40197	4.43432	4.94214	0.0645287	0.0617662	0.0715028
	PC O- 17:0;0-16:1;0	GPL	MEM	33	1	0	8.02	8.75137	8.31067	0.117566	0.121899	0.120239
	PC O- 17:0;0-16:2;0	GPL	MEM	33	2	0	1.13093	1.2275	1.13831	0.0165784	0.017098	0.016469
	PC O- 17:0;0-17:0;0	GPL	MEM	34	0	0	2.91503	3.11381	3.45986	0.0427316	0.0433726	0.0500572
	PC O- 17:0;0-17:1;0	GPL	MEM	34	1	0	11.0721	12.5637	12.4021	0.162306	0.175001	0.179433
	PC O- 17:0;0-17:2;0	GPL	MEM	34	2	0	ND	0.158936	0.130612	ND	0.00221384	0.00188969
	PC O- 17:0;0-18:2;0	GPL	MEM	35	2	0	3.77683	4.0631	4.36806	0.0553647	0.0565954	0.063197
	PC O- 17:0;0-18:3;0	GPL	MEM	35	3	0	0.742774	0.802617	0.989756	0.0108884	0.0111797	0.0143198
	PC O- 17:0;0-19:1;0	GPL	MEM	36	1	0	0.845268	0.918533	0.910099	0.0123908	0.0127944	0.0131673
	PC O- 17:0;0-19:2;0	GPL	MEM	36	2	0	0.111955	0.312457	0.269349	0.00164115	0.00435225	0.00389694
	PC O- 17:0;0-20:3;0	GPL	MEM	37	3	0	1.96936	2.36637	2.38831	0.0288689	0.0329614	0.034554
	PC O- 17:0;0-20:4;0	GPL	MEM	37	4	0	3.48064	4.24226	4.26011	0.0510229	0.0590909	0.0616352
	PC O- 17:0;0-20:5;0	GPL	MEM	37	5	0	2.16566	2.75279	2.62954	0.0317465	0.0383439	0.0380441
	PC O- 17:0;0-22:5;0	GPL	MEM	39	5	0	1.71911	1.96818	2.59917	0.0252005	0.027415	0.0376047
	PC O- 17:0;0-22:6;0	GPL	MEM	39	6	0	2.36644	1.81037	2.43587	0.0346898	0.0252169	0.0352421
	PC O- 17:1;0-15:0;0	GPL	MEM	32	1	0	1.66744	2.00381	1.93701	0.0244431	0.0279113	0.0280246
	PC O- 17:1;0-16:0;0	GPL	MEM	33	1	0	5.92212	6.44196	6.23467	0.0868126	0.0897308	0.0902031
	PC O- 17:1;0-16:1;0	GPL	MEM	33	2	0	4.1915	4.62836	4.91232	0.0614434	0.064469	0.0710713
	PC O- 17:1;0-17:0;0	GPL	MEM	34	1	0	0.968015	1.22518	1.18291	0.0141902	0.0170657	0.0171143
	PC O- 17:1;0-17:1;0	GPL	MEM	34	2	0	1.58649	1.41473	1.47368	0.0232564	0.0197059	0.0213212
	PC O- 17:1;0-18:1;0	GPL	MEM	35	2	0	4.36632	5.01775	5.22559	0.0640061	0.0698928	0.0756037
	PC O- 17:1;0-18:2;0	GPL	MEM	35	3	0	1.78727	2.20758	2.211	0.0261997	0.0307496	0.0319887
	PC O- 17:1;0-19:1;0	GPL	MEM	36	2	0	0.147331	0.137684	0.275574	0.00215973	0.00191782	0.003987
	PC O- 17:1;0-20:2;0	GPL	MEM	37	3	0	0.137606	0.0493044	0.0590175	0.00201717	0.000686767	0.000853864
	PC O- 17:1;0-20:3;0	GPL	MEM	37	4	0	0.41031	0.319047	0.357492	0.00601475	0.00444404	0.00517219
	PC O- 17:1;0-20:4;0	GPL	MEM	37	5	0	3.15498	3.42814	3.29423	0.046249	0.047751	0.0476608
	PC O- 17:1;0-22:5;0	GPL	MEM	39	6	0	1.08025	1.55234	0.793405	0.0158354	0.0216227	0.011479
	PC O- 17:2;0-16:0;0	GPL	MEM	33	2	0	1.56647	1.49979	1.81237	0.022963	0.0208908	0.0262213
	PC O- 17:2;0-16:1;0	GPL	MEM	33	3	0	0.926383	1.09419	1.45092	0.0135799	0.0152411	0.0209919
	PC O- 17:2;0-18:0;0	GPL	MEM	35	2	0	0.112979	0.0707447	0.137801	0.00165616	0.000985411	0.0019937
	PC O- 17:2;0-18:1;0	GPL	MEM	35	3	0	1.43004	1.41255	1.66805	0.020963	0.0196756	0.0241333
	PC O- 17:2;0-18:2;0	GPL	MEM	35	4	0	ND	2.13194	2.63794	ND	0.029696	0.0381657
	PC O- 17:2;0-20:4;0	GPL	MEM	37	6	0	2.85357	1.77337	2.73505	0.0418306	0.0247015	0.0395706
	PC O- 18:0;0-14:0;0	GPL	MEM	32	0	0	4.573	4.21409	4.13542	0.0670358	0.0586986	0.0598312
	PC O- 18:0;0-15:0;0	GPL	MEM	33	0	0	0.0257711	0.0217157	0.0309564	0.00037778	0.000302481	0.000447877
	PC O- 18:0;0-16:0;0	GPL	MEM	34	0	0	11.6503	13.1304	13.8946	0.170782	0.182895	0.201027
	PC O- 18:0;0-16:1;0	GPL	MEM	34	1	0	4.24131	4.43574	4.36107	0.0621736	0.0617859	0.0630959
	PC O- 18:0;0-16:2;0	GPL	MEM	34	2	0	ND	0.144716	0.149929	ND	0.00201577	0.00216917
	PC O- 18:0;0-18:1;0	GPL	MEM	36	1	0	7.15149	7.16038	7.51889	0.104834	0.0997378	0.108783
	PC O- 18:0;0-18:2;0	GPL	MEM	36	2	0	2.3237	2.54584	2.15454	0.0340632	0.0354613	0.0311718
	PC O- 18:0;0-20:1;0	GPL	MEM	38	1	0	1.58801	ND	0.996252	0.0232787	ND	0.0144138
	PC O- 18:0;0-20:2;0	GPL	MEM	38	2	0	0.653776	0.451279	0.635	0.00958373	0.00628592	0.00918717
	PC O- 18:0;0-20:3;0	GPL	MEM	38	3	0	2.0124	2.15301	2.63266	0.0294999	0.0299895	0.0380893
	PC O- 18:0;0-20:4;0	GPL	MEM	38	4	0	7.15411	8.11037	7.52047	0.104872	0.11297	0.108806
	PC O- 18:0;0-20:5;0	GPL	MEM	38	5	0	1.04927	2.07609	ND	0.0153813	0.0289181	ND
	PC O- 18:0;0-22:4;0	GPL	MEM	40	4	0	2.02292	1.47998	2.31137	0.0296541	0.0206148	0.0334408
	PC O- 18:0;0-22:5;0	GPL	MEM	40	5	0	3.1078	2.74973	3.63512	0.0455574	0.0383013	0.0525928
	PC O- 18:0;0-22:6;0	GPL	MEM	40	6	0	0.951602	ND	0.951284	0.0139496	ND	0.0137632
	PC O- 18:1;0-14:0;0	GPL	MEM	32	1	0	6.05128	5.80713	6.85331	0.088706	0.0808882	0.0991535
	PC O- 18:1;0-15:0;0	GPL	MEM	33	1	0	0.125644	0.160453	0.13746	0.00184182	0.00223497	0.00198877
	PC O- 18:1;0-16:0;0	GPL	MEM	34	1	0	58.0053	62.8727	63.1779	0.850302	0.875761	0.914056
	PC O- 18:1;0-16:1;0	GPL	MEM	34	2	0	9.87892	10.1681	9.36479	0.144816	0.141633	0.13549
	PC O- 18:1;0-16:2;0	GPL	MEM	34	3	0	ND	0.282698	0.153184	ND	0.00393773	0.00221626
	PC O- 18:1;0-17:1;0	GPL	MEM	35	2	0	0.215709	0.243232	0.259759	0.00316209	0.00338801	0.00375819
	PC O- 18:1;0-18:0;0	GPL	MEM	36	1	0	0.824352	0.804076	0.879306	0.0120842	0.0112001	0.0127218
	PC O- 18:1;0-18:1;0	GPL	MEM	36	2	0	20.4801	22.5632	20.8043	0.300219	0.314285	0.300996
	PC O- 18:1;0-18:2;0	GPL	MEM	36	3	0	7.61556	8.55944	7.82913	0.111637	0.119225	0.113272
	PC O- 18:1;0-20:1;0	GPL	MEM	38	2	0	0.933724	0.985703	1.01104	0.0136875	0.01373	0.0146277
	PC O- 18:1;0-20:2;0	GPL	MEM	38	3	0	0.959174	1.22063	1.27272	0.0140606	0.0170023	0.0184137
	PC O- 18:1;0-20:3;0	GPL	MEM	38	4	0	6.83785	7.31656	8.16448	0.100236	0.101913	0.118124
	PC O- 18:1;0-20:4;0	GPL	MEM	38	5	0	24.8612	25.7782	26.6187	0.364441	0.359068	0.385119
	PC O- 18:1;0-20:5;0	GPL	MEM	38	6	0	4.32023	5.61533	6.33985	0.0633304	0.0782166	0.0917248
	PC O- 18:1;0-22:4;0	GPL	MEM	40	5	0	2.14369	2.31634	2.50996	0.0314244	0.0322646	0.036314
	PC O- 18:1;0-22:5;0	GPL	MEM	40	6	0	10.1485	11.5338	10.5615	0.148767	0.160656	0.152804
	PC O- 18:1;0-22:6;0	GPL	MEM	40	7	0	6.31906	6.19215	2.44152	0.0926314	0.0862512	0.0353239
	PC O- 18:2;0-14:0;0	GPL	MEM	32	2	0	1.33435	1.37305	1.2325	0.0195603	0.0191254	0.0178318
	PC O- 18:2;0-15:0;0	GPL	MEM	33	2	0	0.0945031	ND	0.145672	0.00138533	ND	0.00210758
	PC O- 18:2;0-16:0;0	GPL	MEM	34	2	0	8.94888	10.2669	9.53742	0.131182	0.143009	0.137987
	PC O- 18:2;0-16:1;0	GPL	MEM	34	3	0	2.30013	2.46404	2.20978	0.0337177	0.0343219	0.031971
	PC O- 18:2;0-17:0;0	GPL	MEM	35	2	0	0.118229	0.0361518	0.0416739	0.00173312	0.000503563	0.000602937
	PC O- 18:2;0-17:1;0	GPL	MEM	35	3	0	0.336392	0.350708	0.24326	0.00493119	0.00488505	0.00351948
	PC O- 18:2;0-18:0;0	GPL	MEM	36	2	0	0.358164	ND	0.595979	0.00525034	ND	0.00862261
	PC O- 18:2;0-18:1;0	GPL	MEM	36	3	0	11.5453	11.8596	12.0811	0.169243	0.165194	0.174789
	PC O- 18:2;0-18:2;0	GPL	MEM	36	4	0	6.41534	7.42136	7.00027	0.0940428	0.103373	0.10128
	PC O- 18:2;0-20:1;0	GPL	MEM	38	3	0	0.634938	0.608539	0.41032	0.00930758	0.00847641	0.0059365
	PC O- 18:2;0-20:2;0	GPL	MEM	38	4	0	0.291182	0.341382	ND	0.00426845	0.00475515	ND
	PC O- 18:2;0-20:3;0	GPL	MEM	38	5	0	5.02753	6.26819	5.4921	0.0736988	0.0873104	0.0794596
	PC O- 18:2;0-20:4;0	GPL	MEM	38	6	0	17.5396	19.2341	18.5426	0.257114	0.267914	0.268274
	PC O- 18:2;0-20:5;0	GPL	MEM	38	7	0	ND	4.01139	4.76576	ND	0.0558751	0.0689509
	PC O- 18:2;0-22:4;0	GPL	MEM	40	6	0	ND	0.933716	1.00487	ND	0.0130058	0.0145384
	PC O- 18:2;0-22:5;0	GPL	MEM	40	7	0	7.23447	6.92038	10.8368	0.10605	0.0963948	0.156787
PE	PE 14:0;0-16:0;0	GPL	MEM	30	0	0	0.815769	0.760436	0.530952	0.0119584	0.0105922	0.0076818
	PE 14:0;0-18:0;0	GPL	MEM	32	0	0	0.78201	0.670448	0.767168	0.0114635	0.00933875	0.0110994
	PE 14:0;0-18:1;0	GPL	MEM	32	1	0	1.33489	1.67125	1.54228	0.0195682	0.023279	0.0223137
	PE 14:0;0-18:2;0	GPL	MEM	32	2	0	0.179305	0.167209	ND	0.00262844	0.00232907	ND
	PE 15:0;0-18:1;0	GPL	MEM	33	1	0	0.329091	0.380227	ND	0.00482416	0.00529623	ND
	PE 15:0;0-22:5;0	GPL	MEM	37	5	0	0.155908	0.150351	1.81558	0.00228546	0.00209426	0.0262678
	PE 16:0;0-16:0;0	GPL	MEM	32	0	0	2.28374	2.38439	2.44111	0.0334774	0.0332124	0.0353179
	PE 16:0;0-16:1;0	GPL	MEM	32	1	0	6.81763	6.87506	6.73238	0.0999399	0.0957635	0.0974039
	PE 16:0;0-17:1;0	GPL	MEM	33	1	0	0.616135	0.7179	ND	0.00903195	0.00999971	ND
	PE 16:0;0-18:1;0	GPL	MEM	34	1	0	56.0211	58.5573	54.5013	0.821216	0.815652	0.788524
	PE 16:0;0-18:2;0	GPL	MEM	34	2	0	4.79871	4.44795	4.57149	0.0703445	0.061956	0.0661402
	PE 16:0;0-19:1;0	GPL	MEM	35	1	0	0.454335	0.612358	0.696696	0.00666012	0.00852961	0.0100798
	PE 16:0;0-20:1;0	GPL	MEM	36	1	0	1.47709	1.95428	1.70674	0.0216527	0.0272214	0.0246931
	PE 16:0;0-20:2;0	GPL	MEM	36	2	0	0.935121	0.957755	0.900638	0.013708	0.0133407	0.0130304
	PE 16:0;0-20:3;0	GPL	MEM	36	3	0	4.05769	5.00416	4.32388	0.0594819	0.0697035	0.0625578
	PE 16:0;0-20:4;0	GPL	MEM	36	4	0	17.623	18.5013	16.2655	0.258336	0.257707	0.235329
	PE 16:0;0-20:5;0	GPL	MEM	36	5	0	2.4118	2.65436	ND	0.0353547	0.0369729	ND
	PE 16:0;0-22:4;0	GPL	MEM	38	4	0	6.36087	8.70689	7.54417	0.0932443	0.121279	0.109149
	PE 16:0;0-22:5;0	GPL	MEM	38	5	0	36.9155	39.1282	ND	0.541146	0.545021	ND
	PE 16:0;0-22:6;0	GPL	MEM	38	6	0	6.38845	6.35792	5.39923	0.0936486	0.0885602	0.0781159
	PE 16:1;0-16:1;0	GPL	MEM	32	2	0	0.734957	0.82091	0.806552	0.0107738	0.0114346	0.0116692
	PE 16:1;0-17:0;0	GPL	MEM	33	1	0	0.105746	0.118962	ND	0.00155014	0.00165704	ND
	PE 16:1;0-18:0;0	GPL	MEM	34	1	0	11.7447	12.8013	12.2054	0.172166	0.178311	0.176587
	PE 16:1;0-18:1;0	GPL	MEM	34	2	0	14.0095	15.2951	14.6893	0.205366	0.213047	0.212524
	PE 16:1;0-20:1;0	GPL	MEM	36	2	0	0.805801	1.52968	1.30062	0.0118123	0.0213071	0.0188173
	PE 16:1;0-20:3;0	GPL	MEM	36	4	0	2.20828	2.63914	2.4729	0.0323713	0.0367609	0.0357779
	PE 16:1;0-20:4;0	GPL	MEM	36	5	0	3.63374	3.67527	5.72867	0.0532672	0.0511933	0.0828823
	PE 16:1;0-22:4;0	GPL	MEM	38	5	0	0.610593	1.04398	1.78755	0.00895071	0.0145417	0.0258622
	PE 16:1;0-22:5;0	GPL	MEM	38	6	0	5.95855	6.88675	6.13546	0.0873467	0.0959264	0.0887677
	PE 16:1;0-22:6;0	GPL	MEM	38	7	0	ND	0.951432	0.899265	ND	0.0132526	0.0130105
	PE 17:0;0-17:1;0	GPL	MEM	34	1	0	ND	0.21885	0.221001	ND	0.00304839	0.00319744
	PE 17:0;0-18:1;0	GPL	MEM	35	1	0	6.85452	7.03201	6.96216	0.100481	0.0979497	0.100728
	PE 17:0;0-18:2;0	GPL	MEM	35	2	0	1.35798	1.53771	ND	0.0199067	0.0214189	ND
	PE 17:0;0-20:3;0	GPL	MEM	37	3	0	0.648045	1.51574	1.66136	0.00949972	0.0211129	0.0240365
	PE 17:0;0-20:4;0	GPL	MEM	37	4	0	5.02631	5.47895	5.17834	0.0736809	0.0763169	0.0749201
	PE 17:0;0-20:5;0	GPL	MEM	37	5	0	1.5587	1.55826	ND	0.0228491	0.0217052	ND
	PE 17:0;0-22:5;0	GPL	MEM	39	5	0	0.412581	0.468036	0.496393	0.00604804	0.00651933	0.0071818
	PE 17:1;0-18:0;0	GPL	MEM	35	1	0	2.29644	2.51185	2.34066	0.0336636	0.0349879	0.0338646
	PE 17:1;0-18:1;0	GPL	MEM	35	2	0	31.6876	31.4927	27.934	0.46451	0.438666	0.404149
	PE 17:1;0-19:1;0	GPL	MEM	36	2	0	0.419164	0	0.74171	0.00614454	0	0.010731
	PE 17:1;0-20:1;0	GPL	MEM	37	2	0	1.05801	0.976739	0.831567	0.0155094	0.0136051	0.0120311
	PE 17:1;0-22:3;0	GPL	MEM	39	4	0	0.587893	0.834971	0.40967	0.00861795	0.0116304	0.0059271
	PE 17:1;0-22:4;0	GPL	MEM	39	5	0	0.708047	0.83242	0.727021	0.0103793	0.0115949	0.0105185
	PE 17:1;0-22:5;0	GPL	MEM	39	6	0	1.6273	1.78005	1.81268	0.0238547	0.0247945	0.0262258
	PE 18:0;0-18:1;0	GPL	MEM	36	1	0	107.609	111.555	109.09	1.57745	1.55386	1.57831
	PE 18:0;0-18:2;0	GPL	MEM	36	2	0	15.0642	15.6905	15.2754	0.220827	0.218555	0.221004
	PE 18:0;0-18:3;0	GPL	MEM	36	3	0	0.677347	0.811975	0.356876	0.00992926	0.0113101	0.00516327
	PE 18:0;0-19:1;0	GPL	MEM	37	1	0	0.452291	0.488231	0.579881	0.00663015	0.00680063	0.00838971
	PE 18:0;0-20:2;0	GPL	MEM	38	2	0	1.58334	1.59823	1.65666	0.0232103	0.0222619	0.0239685
	PE 18:0;0-20:3;0	GPL	MEM	38	3	0	12.2696	13.0642	12.4936	0.179861	0.181973	0.180757
	PE 18:0;0-20:4;0	GPL	MEM	38	4	0	132.612	141.08	136.512	1.94397	1.96512	1.97505
	PE 18:0;0-20:5;0	GPL	MEM	38	5	0	12.8414	12.9512	23.8162	0.188243	0.180399	0.344572
	PE 18:0;0-22:3;0	GPL	MEM	40	3	0	1.1075	ND	0.333825	0.0162349	ND	0.00482977
	PE 18:0;0-22:4;0	GPL	MEM	40	4	0	1.28763	0.891054	1.00922	0.0188754	0.0124116	0.0146014
	PE 18:0;0-22:5;0	GPL	MEM	40	5	0	5.28564	5.2253	5.08685	0.0774824	0.0727838	0.0735964
	PE 18:0;0-22:6;0	GPL	MEM	40	6	0	9.7406	9.2723	8.88308	0.142788	0.129155	0.12852
	PE 18:1;0-18:1;0	GPL	MEM	36	2	0	106.336	110.966	109.799	1.55878	1.54566	1.58857
	PE 18:1;0-18:2;0	GPL	MEM	36	3	0	14.7711	14.2473	14.0671	0.21653	0.198452	0.203522
	PE 18:1;0-18:3;0	GPL	MEM	36	4	0	1.99803	2.66581	2.89079	0.0292892	0.0371324	0.0418239
	PE 18:1;0-19:0;0	GPL	MEM	37	1	0	0.715553	0.816788	0.767781	0.0104893	0.0113771	0.0111082
	PE 18:1;0-19:1;0	GPL	MEM	37	2	0	2.75032	2.62929	2.90331	0.0403171	0.0366237	0.042005
	PE 18:1;0-20:0;0	GPL	MEM	38	1	0	1.04408	ND	2.14138	0.0153052	ND	0.0309814
	PE 18:1;0-20:1;0	GPL	MEM	38	2	0	7.20551	8.44758	7.66561	0.105626	0.117667	0.110906
	PE 18:1;0-20:2;0	GPL	MEM	38	3	0	2.02844	2.42251	2.5099	0.029735	0.0337434	0.0363132
	PE 18:1;0-20:3;0	GPL	MEM	38	4	0	15.5509	17.3423	17.3024	0.227961	0.241563	0.250331
	PE 18:1;0-20:4;0	GPL	MEM	38	5	0	27.4358	29.1084	53.2604	0.402183	0.405454	0.77057
	PE 18:1;0-20:5;0	GPL	MEM	38	6	0	5.36357	5.18655	5.0373	0.0786248	0.0722441	0.0728795
	PE 18:1;0-22:1;0	GPL	MEM	40	2	0	2.85486	2.86148	2.4445	0.0418495	0.0398579	0.035367
	PE 18:1;0-22:2;0	GPL	MEM	40	3	0	ND	0.861777	0.805792	ND	0.0120038	0.0116582
	PE 18:1;0-22:3;0	GPL	MEM	40	4	0	2.6854	3.68484	3.0686	0.0393654	0.0513266	0.0443964
	PE 18:1;0-22:4;0	GPL	MEM	40	5	0	2.56365	3.97672	3.15082	0.0375807	0.0553922	0.045586
	PE 18:1;0-22:5;0	GPL	MEM	40	6	0	18.2974	19.6698	18.8929	0.268222	0.273983	0.273342
	PE 18:1;0-22:6;0	GPL	MEM	40	7	0	13.7448	16.1779	ND	0.201486	0.225344	ND
	PE 18:1;0-24:1;0	GPL	MEM	42	2	0	1.01947	0.874289	ND	0.0149445	0.0121781	ND
	PE 18:2;0-18:2;0	GPL	MEM	36	4	0	1.39111	1.74324	1.36836	0.0203923	0.0242818	0.0197974
	PE 18:2;0-20:1;0	GPL	MEM	38	3	0	0.544034	0.628713	0.631762	0.00797502	0.00875742	0.00914032
	PE 18:2;0-20:3;0	GPL	MEM	38	5	0	ND	0.428689	0.91147	ND	0.00597126	0.0131871
	PE 18:2;0-20:4;0	GPL	MEM	38	6	0	1.03602	0.874338	1.36979	0.0151871	0.0121788	0.0198181
	PE 19:0;0-20:4;0	GPL	MEM	39	4	0	1.09491	0.821129	0.349314	0.0160503	0.0114376	0.00505387
	PE 19:1;0-20:4;0	GPL	MEM	39	5	0	0.429048	0.489039	0.294196	0.00628943	0.00681188	0.00425642
	PE 20:0;0-20:4;0	GPL	MEM	40	4	0	0.18997	0.123604	0.207172	0.00278478	0.00172169	0.00299736
	PE 20:1;0-20:4;0	GPL	MEM	40	5	0	1.45271	1.94855	1.71283	0.0212953	0.0271416	0.0247812
	PE 20:4;0-20:4;0	GPL	MEM	40	8	0	ND	0.712967	0.765269	ND	0.009931	0.0110719
PE-O	PE O- 16:0;0-16:1;0	GPL	MEM	32	1	0	0.280718	ND	0.300825	0.00411506	ND	0.00435233
	PE O- 16:0;0-18:1;0	GPL	MEM	34	1	0	0.885699	0.770257	0.802808	0.0129835	0.010729	0.011615
	PE O- 16:0;0-18:2;0	GPL	MEM	34	2	0	0.193174	0.194516	0.182075	0.00283175	0.00270944	0.00263426
	PE O- 16:0;0-20:3;0	GPL	MEM	36	3	0	0.178841	0.196714	0.154367	0.00262164	0.00274005	0.00223338
	PE O- 16:0;0-20:4;0	GPL	MEM	36	4	0	1.80443	1.88945	1.92192	0.0264512	0.0263184	0.0278063
	PE O- 16:0;0-20:5;0	GPL	MEM	36	5	0	2.42988	2.04039	2.35433	0.0356197	0.0284208	0.0340624
	PE O- 16:0;0-22:4;0	GPL	MEM	38	4	0	0.17353	0.193867	0.172298	0.00254378	0.0027004	0.0024928
	PE O- 16:0;0-22:5;0	GPL	MEM	38	5	0	2.34401	1.68956	0.793873	0.0343609	0.0235341	0.0114857
	PE O- 16:0;0-22:6;0	GPL	MEM	38	6	0	0.849585	0.642534	0.67857	0.0124541	0.00894993	0.00981754
	PE O- 16:1;0-16:0;0	GPL	MEM	32	1	0	1.79909	2.10838	2.1487	0.0263729	0.0293679	0.0310873
	PE O- 16:1;0-16:1;0	GPL	MEM	32	2	0	2.58744	3.06441	2.89997	0.0379294	0.0426845	0.0419567
	PE O- 16:1;0-17:1;0	GPL	MEM	33	2	0	0.450921	0.541509	0.517027	0.00661007	0.00754274	0.00748034
	PE O- 16:1;0-18:1;0	GPL	MEM	34	2	0	31.4451	34.2649	32.9382	0.460955	0.47728	0.476549
	PE O- 16:1;0-18:2;0	GPL	MEM	34	3	0	3.60968	3.86714	3.88189	0.0529145	0.0538658	0.0561631
	PE O- 16:1;0-19:1;0	GPL	MEM	35	2	0	0.0584053	0.0493966	0.12238	0.000856166	0.000688051	0.00177059
	PE O- 16:1;0-19:2;0	GPL	MEM	35	3	0	0.027459	0.0237775	ND	0.000402523	0.0003312	ND
	PE O- 16:1;0-20:1;0	GPL	MEM	36	2	0	2.00577	1.84642	1.83729	0.0294027	0.025719	0.0265819
	PE O- 16:1;0-20:2;0	GPL	MEM	36	3	0	0.653946	0.676291	0.683291	0.00958622	0.00942014	0.00988584
	PE O- 16:1;0-20:3;0	GPL	MEM	36	4	0	7.23605	7.89496	7.52821	0.106074	0.10997	0.108918
	PE O- 16:1;0-20:4;0	GPL	MEM	36	5	0	140.095	150.063	145.594	2.05366	2.09025	2.10645
	PE O- 16:1;0-20:5;0	GPL	MEM	36	6	0	34.6376	36.7756	35.0864	0.507754	0.512252	0.507629
	PE O- 16:1;0-21:3;0	GPL	MEM	37	4	0	0.0403541	ND	0.0265437	0.000591553	ND	0.000384034
	PE O- 16:1;0-22:1;0	GPL	MEM	38	2	0	0.229339	0.244416	0.25776	0.00336189	0.0034045	0.00372927
	PE O- 16:1;0-22:2;0	GPL	MEM	38	3	0	0.351331	0.274442	0.241119	0.00515018	0.00382273	0.0034885
	PE O- 16:1;0-22:3;0	GPL	MEM	38	4	0	0.586567	0.765352	0.696418	0.00859851	0.0106607	0.0100758
	PE O- 16:1;0-22:4;0	GPL	MEM	38	5	0	11.968	12.4209	11.2631	0.175439	0.173012	0.162954
	PE O- 16:1;0-22:5;0	GPL	MEM	38	6	0	38.3894	39.3762	40.0041	0.562752	0.548476	0.578778
	PE O- 16:1;0-22:6;0	GPL	MEM	38	7	0	55.3688	56.6916	53.561	0.811654	0.789664	0.774919
	PE O- 16:1;0-24:4;0	GPL	MEM	40	5	0	0.38912	0.377188	0.313758	0.00570413	0.0052539	0.00453944
	PE O- 16:2;0-16:0;0	GPL	MEM	32	2	0	0.323911	0.204507	0.399156	0.00474823	0.0028486	0.00577498
	PE O- 16:2;0-18:0;0	GPL	MEM	34	2	0	0.113324	0.182239	0.0979699	0.00166122	0.00253843	0.00141743
	PE O- 16:2;0-18:1;0	GPL	MEM	34	3	0	0.701012	0.858203	0.710632	0.0102762	0.011954	0.0102814
	PE O- 16:2;0-20:4;0	GPL	MEM	36	6	0	1.22984	1.55415	2.1647	0.0180283	0.0216479	0.0313188
	PE O- 17:0;0-17:1;0	GPL	MEM	34	1	0	0.399526	0.26404	0.344694	0.00585667	0.00367784	0.00498703
	PE O- 17:0;0-18:2;0	GPL	MEM	35	2	0	0.903786	0.796391	0.997426	0.0132486	0.011093	0.0144307
	PE O- 17:0;0-20:3;0	GPL	MEM	37	3	0	0.838015	0.856234	0.738298	0.0122845	0.0119266	0.0106817
	PE O- 17:0;0-20:4;0	GPL	MEM	37	4	0	1.13255	1.13338	1.07315	0.0166021	0.015787	0.0155263
	PE O- 17:0;0-20:5;0	GPL	MEM	37	5	0	1.17008	0.815607	ND	0.0171523	0.0113607	ND
	PE O- 17:0;0-22:5;0	GPL	MEM	39	5	0	0.958978	0.898082	0.838561	0.0140577	0.0125095	0.0121323
	PE O- 17:0;0-22:6;0	GPL	MEM	39	6	0	0.775409	0.628624	0.577402	0.0113668	0.00875618	0.00835384
	PE O- 17:1;0-16:1;0	GPL	MEM	33	2	0	0.664869	0.62979	0.736625	0.00974634	0.00877242	0.0106575
	PE O- 17:1;0-17:0;0	GPL	MEM	34	1	0	0.0440315	0.0388047	0.0399873	0.00064546	0.000540515	0.000578535
	PE O- 17:1;0-18:1;0	GPL	MEM	35	2	0	2.27685	2.59822	2.80371	0.0333764	0.0361909	0.040564
	PE O- 17:1;0-18:2;0	GPL	MEM	35	3	0	0.560045	0.594876	0.545039	0.00820972	0.0082861	0.00788561
	PE O- 17:1;0-20:3;0	GPL	MEM	37	4	0	0.23241	0.218796	0.256468	0.00340691	0.00304764	0.00371057
	PE O- 17:1;0-20:4;0	GPL	MEM	37	5	0	10.5169	10.8609	12.5994	0.154168	0.151283	0.182288
	PE O- 17:1;0-20:5;0	GPL	MEM	37	6	0	2.73483	2.48982	3.31665	0.04009	0.034681	0.0479852
	PE O- 17:1;0-22:4;0	GPL	MEM	39	5	0	0.377179	0.461928	0.61381	0.00552908	0.00643425	0.00888059
	PE O- 17:1;0-22:5;0	GPL	MEM	39	6	0	3.29828	3.88928	3.90705	0.0483496	0.0541742	0.0565271
	PE O- 17:1;0-22:6;0	GPL	MEM	39	7	0	0	6.30757	6.12565	0	0.0878589	0.0886258
	PE O- 17:2;0-16:0;0	GPL	MEM	33	2	0	0.37141	0.496516	0.378017	0.00544452	0.00691603	0.00546914
	PE O- 17:2;0-18:0;0	GPL	MEM	35	2	0	0.120758	0.151439	0.121637	0.0017702	0.00210941	0.00175984
	PE O- 17:2;0-18:1;0	GPL	MEM	35	3	0	0.748483	0.828345	0.707889	0.010972	0.0115381	0.0102417
	PE O- 17:2;0-20:4;0	GPL	MEM	37	6	0	1.17667	1.57551	0.754249	0.0172489	0.0219455	0.0109125
	PE O- 18:0;0-16:1;0	GPL	MEM	34	1	0	0.287278	0.239183	0.256213	0.00421122	0.00333161	0.00370688
	PE O- 18:0;0-18:2;0	GPL	MEM	36	2	0	0.463872	0.573663	0.675261	0.00679992	0.00799062	0.00976966
	PE O- 18:0;0-20:3;0	GPL	MEM	38	3	0	0.507957	0.55181	0.581474	0.00744616	0.00768623	0.00841275
	PE O- 18:0;0-20:4;0	GPL	MEM	38	4	0	2.40339	2.3996	2.56674	0.0352314	0.0334243	0.0371355
	PE O- 18:0;0-20:5;0	GPL	MEM	38	5	0	0.710018	0.77838	0.571529	0.0104082	0.0108421	0.00826887
	PE O- 18:0;0-22:4;0	GPL	MEM	40	4	0	0.340333	ND	0.16359	0.00498896	ND	0.00236682
	PE O- 18:0;0-22:5;0	GPL	MEM	40	5	0	0.757962	0.702603	1.37512	0.011111	0.00978664	0.0198952
	PE O- 18:1;0-14:0;0	GPL	MEM	32	1	0	0.140761	0.21184	0.157668	0.00206342	0.00295074	0.00228114
	PE O- 18:1;0-16:0;0	GPL	MEM	34	1	0	1.53087	1.41353	1.47054	0.0224411	0.0196892	0.0212757
	PE O- 18:1;0-16:1;0	GPL	MEM	34	2	0	1.70311	1.90933	2.12034	0.024966	0.0265953	0.030677
	PE O- 18:1;0-17:1;0	GPL	MEM	35	2	0	0.155258	0.153378	0.142711	0.00227593	0.00213642	0.00206474
	PE O- 18:1;0-18:1;0	GPL	MEM	36	2	0	11.8149	12.4788	12.5655	0.173195	0.173819	0.181797
	PE O- 18:1;0-18:2;0	GPL	MEM	36	3	0	3.40464	3.55797	3.4359	0.0499088	0.0495594	0.0497105
	PE O- 18:1;0-18:3;0	GPL	MEM	36	4	0	0.1423	0.128816	0.108993	0.00208598	0.00179429	0.00157691
	PE O- 18:1;0-20:1;0	GPL	MEM	38	2	0	1.63219	1.68263	1.66573	0.0239263	0.0234375	0.0240997
	PE O- 18:1;0-20:2;0	GPL	MEM	38	3	0	0.490218	0	0.540053	0.00718613	0	0.00781348
	PE O- 18:1;0-20:3;0	GPL	MEM	38	4	0	4.36276	4.23091	4.43102	0.0639539	0.0589328	0.0641079
	PE O- 18:1;0-20:4;0	GPL	MEM	38	5	0	53.2565	56.1169	54.7084	0.780689	0.781659	0.79152
	PE O- 18:1;0-20:5;0	GPL	MEM	38	6	0	8.89963	7.98614	7.76693	0.13046	0.11124	0.112372
	PE O- 18:1;0-22:3;0	GPL	MEM	40	4	0	0.476704	0.936376	0.55819	0.00698803	0.0130429	0.00807588
	PE O- 18:1;0-22:4;0	GPL	MEM	40	5	0	5.45745	5.60218	4.48427	0.080001	0.0780334	0.0648783
	PE O- 18:1;0-22:5;0	GPL	MEM	40	6	0	16.6572	15.7436	17.1849	0.244179	0.219294	0.248631
	PE O- 18:1;0-22:6;0	GPL	MEM	40	7	0	15.1383	18.3302	14.0466	0.221913	0.255324	0.203226
	PE O- 18:2;0-14:0;0	GPL	MEM	32	2	0	0.675162	0.855481	0.618273	0.00989723	0.0119161	0.00894516
	PE O- 18:2;0-15:0;0	GPL	MEM	33	2	0	0.0885372	0.0663586	ND	0.00129787	0.000924317	ND
	PE O- 18:2;0-16:0;0	GPL	MEM	34	2	0	12.6522	13.6119	13.5486	0.185469	0.189602	0.196021
	PE O- 18:2;0-16:1;0	GPL	MEM	34	3	0	1.9502	2.27352	2.14697	0.0285881	0.0316681	0.0310623
	PE O- 18:2;0-17:0;0	GPL	MEM	35	2	0	0.0768812	0.0320984	0.0497553	0.001127	0.000447102	0.000719859
	PE O- 18:2;0-17:1;0	GPL	MEM	35	3	0	0.16772	0.123135	0.104733	0.00245862	0.00171516	0.00151527
	PE O- 18:2;0-18:0;0	GPL	MEM	36	2	0	1.18524	1.10758	0.969061	0.0173745	0.0154276	0.0140204
	PE O- 18:2;0-18:1;0	GPL	MEM	36	3	0	15.3697	15.9334	15.5061	0.225305	0.221938	0.224342
	PE O- 18:2;0-18:2;0	GPL	MEM	36	4	0	4.05043	4.15073	4.09922	0.0593754	0.057816	0.0593074
	PE O- 18:2;0-19:1;0	GPL	MEM	37	3	0	0.0734586	0.0814397	ND	0.00107683	0.00113438	ND
	PE O- 18:2;0-20:1;0	GPL	MEM	38	3	0	0.931582	1.55125	1.05169	0.0136561	0.0216075	0.0152158
	PE O- 18:2;0-20:2;0	GPL	MEM	38	4	0	0.442843	0.558327	0.595822	0.00649166	0.007777	0.00862034
	PE O- 18:2;0-20:3;0	GPL	MEM	38	5	0	8.65705	9.72376	8.89642	0.126904	0.135443	0.128713
	PE O- 18:2;0-20:4;0	GPL	MEM	38	6	0	55.1805	61.655	56.6283	0.808893	0.8588	0.819297
	PE O- 18:2;0-20:5;0	GPL	MEM	38	7	0	29.5843	32.618	30.3426	0.433678	0.45434	0.438996
	PE O- 18:2;0-22:3;0	GPL	MEM	40	5	0	0.487803	0.332428	0.455651	0.00715073	0.00463043	0.00659235
	PE O- 18:2;0-22:4;0	GPL	MEM	40	6	0	4.97715	5.66358	4.46151	0.0729603	0.0788887	0.064549
	PE O- 18:2;0-22:5;0	GPL	MEM	40	7	0	26.4684	26.3127	28.2424	0.388001	0.366513	0.40861
	PE O- 18:2;0-22:6;0	GPL	MEM	40	8	0	21.3342	23.5548	22.4664	0.312739	0.328098	0.325043
PG	PG 14:0;0-18:1;0	GPL	MEM	32	1	0	ND	0.465071	0.369566	ND	0.00647803	0.00534687
	PG 16:0;0-16:1;0	GPL	MEM	32	1	0	1.06695	0.579765	0.514177	0.0156405	0.00807561	0.0074391
	PG 16:0;0-18:0;0	GPL	MEM	34	0	0	2.25018	2.27657	ND	0.0329855	0.0317106	ND
	PG 16:0;0-18:1;0	GPL	MEM	34	1	0	19.9634	24.6039	17.2282	0.292644	0.342711	0.249257
	PG 16:0;0-18:2;0	GPL	MEM	34	2	0	0.0575982	0.0926276	0.0653549	0.000844335	0.00129022	0.000945553
	PG 16:0;0-19:1;0	GPL	MEM	35	1	0	0.566068	0.531143	0.397871	0.00829802	0.00739835	0.00575639
	PG 16:0;0-20:4;0	GPL	MEM	36	4	0	0.298748	1.06297	0.708578	0.00437936	0.0148062	0.0102517
	PG 16:1;0-18:0;0	GPL	MEM	34	1	0	0.637062	0.697278	ND	0.00933872	0.00971247	ND
	PG 16:1;0-18:1;0	GPL	MEM	34	2	0	1.44856	2.05262	1.48744	0.0212345	0.0285912	0.0215202
	PG 16:1;0-22:4;0	GPL	MEM	38	5	0	0.752511	0.0825972	0.112988	0.0110311	0.00115051	0.00163471
	PG 16:1;0-22:5;0	GPL	MEM	38	6	0	ND	1.36443	0.986426	ND	0.0190053	0.0142716
	PG 17:0;0-18:1;0	GPL	MEM	35	1	0	0.395569	0.498443	0.452885	0.00579866	0.00694287	0.00655233
	PG 18:0;0-18:1;0	GPL	MEM	36	1	0	4.33805	5.93489	4.54989	0.0635917	0.0826678	0.0658277
	PG 18:0;0-18:2;0	GPL	MEM	36	2	0	0.661375	0.606864	ND	0.00969513	0.00845308	ND
	PG 18:1;0-18:1;0	GPL	MEM	36	2	0	6.2945	6.86697	4.97937	0.0922714	0.0956508	0.0720414
	PG 18:1;0-18:2;0	GPL	MEM	36	3	0	2.68874	2.28536	2.07442	0.0394144	0.031833	0.0300127
	PG 18:1;0-20:3;0	GPL	MEM	38	4	0	1.11002	1.13013	0.99985	0.0162718	0.0157417	0.0144658
	PG 18:1;0-20:4;0	GPL	MEM	38	5	0	ND	0.807173	0.56467	ND	0.0112432	0.00816963
	PG 18:1;0-22:5;0	GPL	MEM	40	6	0	2.47133	2.73207	2.11338	0.0362273	0.0380553	0.0305763
	PG 18:2;0-18:2;0	GPL	MEM	36	4	0	0.11484	0.211057	0.156124	0.00168344	0.00293984	0.0022588
	PG 18:2;0-20:4;0	GPL	MEM	38	6	0	ND	0.302891	0.256039	ND	0.004219	0.00370437
	PG 22:6;0-22:6;0	GPL	MEM	44	12	0	9.95752	11.3039	7.85944	0.145968	0.157453	0.11371
PI	PI 14:0;0-18:0;0	GPL	MEM	32	0	0	2.10344	ND	1.14922	0.0308344	ND	0.0166269
	PI 14:0;0-18:1;0	GPL	MEM	32	1	0	1.05279	0.961689	1.05071	0.0154329	0.0133955	0.0152016
	PI 15:0;0-18:1;0	GPL	MEM	33	1	0	ND	0.832905	0.736978	ND	0.0116016	0.0106626
	PI 16:0;0-16:1;0	GPL	MEM	32	1	0	3.13769	2.60159	2.1598	0.0459955	0.0362379	0.0312479
	PI 16:0;0-17:1;0	GPL	MEM	33	1	0	ND	0.520015	0.43815	ND	0.00724335	0.00633914
	PI 16:0;0-18:0;0	GPL	MEM	34	0	0	9.5012	6.99376	5.48864	0.139279	0.0974169	0.0794095
	PI 16:0;0-18:1;0	GPL	MEM	34	1	0	46.195	42.7244	36.5955	0.677175	0.595113	0.529463
	PI 16:0;0-18:2;0	GPL	MEM	34	2	0	1.48024	1.96788	1.91692	0.0216989	0.0274108	0.027734
	PI 16:0;0-19:1;0	GPL	MEM	35	1	0	2.60648	1.4161	1.2136	0.0382085	0.019725	0.0175583
	PI 16:0;0-20:1;0	GPL	MEM	36	1	0	2.94295	2.59648	2.05363	0.0431408	0.0361667	0.0297119
	PI 16:0;0-20:2;0	GPL	MEM	36	2	0	3.56607	1.9293	2.11444	0.0522752	0.0268734	0.0305917
	PI 16:0;0-20:3;0	GPL	MEM	36	3	0	4.00203	ND	2.7072	0.0586659	ND	0.0391677
	PI 16:0;0-20:4;0	GPL	MEM	36	4	0	13.8227	11.0623	10.9245	0.202628	0.154088	0.158055
	PI 16:0;0-22:4;0	GPL	MEM	38	4	0	ND	2.25848	1.64742	ND	0.0314586	0.0238348
	PI 16:0;0-22:5;0	GPL	MEM	38	5	0	3.61781	2.6771	2.90937	0.0530336	0.0372896	0.0420927
	PI 16:1;0-18:0;0	GPL	MEM	34	1	0	19.0139	13.6973	13.7554	0.278726	0.190791	0.199013
	PI 16:1;0-18:1;0	GPL	MEM	34	2	0	7.03452	8.44457	7.27001	0.103119	0.117625	0.105182
	PI 17:0;0-17:0;0	GPL	MEM	34	0	0	ND	0.152976	0.108219	ND	0.00213082	0.00156571
	PI 17:0;0-18:1;0	GPL	MEM	35	1	0	2.03113	2.46435	2.89502	0.0297744	0.0343262	0.0418851
	PI 17:0;0-20:3;0	GPL	MEM	37	3	0	ND	0.676815	0.556746	ND	0.00942744	0.00805499
	PI 17:0;0-20:4;0	GPL	MEM	37	4	0	2.84978	2.72203	2.98292	0.0417751	0.0379155	0.0431568
	PI 17:1;0-18:0;0	GPL	MEM	35	1	0	1.92855	2.01788	1.96137	0.0282707	0.0281073	0.0283771
	PI 17:1;0-18:1;0	GPL	MEM	35	2	0	3.92633	3.16206	3.29375	0.0575562	0.0440447	0.0476539
	PI 18:0;0-18:1;0	GPL	MEM	36	1	0	68.0198	66.4021	71.9646	0.997105	0.924923	1.04118
	PI 18:0;0-18:2;0	GPL	MEM	36	2	0	11.9644	11.3972	11.8498	0.175387	0.158753	0.171443
	PI 18:0;0-19:1;0	GPL	MEM	37	1	0	ND	0.6027	0.538301	ND	0.00839508	0.00778813
	PI 18:0;0-19:2;0	GPL	MEM	37	2	0	1.96994	1.55348	1.55661	0.0288774	0.0216386	0.022521
	PI 18:0;0-19:3;0	GPL	MEM	37	3	0	ND	0.921906	0.627399	ND	0.0128413	0.0090772
	PI 18:0;0-20:1;0	GPL	MEM	38	1	0	2.90853	2.84965	2.65453	0.0426363	0.0396931	0.0384057
	PI 18:0;0-20:2;0	GPL	MEM	38	2	0	8.21448	7.88907	8.56225	0.120416	0.109888	0.123878
	PI 18:0;0-20:3;0	GPL	MEM	38	3	0	21.9036	22.1718	24.2106	0.321086	0.308834	0.350278
	PI 18:0;0-20:4;0	GPL	MEM	38	4	0	105.497	100.599	111.686	1.54649	1.40126	1.61587
	PI 18:0;0-20:5;0	GPL	MEM	38	5	0	ND	4.07271	3.941	ND	0.0567293	0.0570183
	PI 18:0;0-21:3;0	GPL	MEM	39	3	0	3.24502	3.0421	2.75472	0.0475689	0.0423738	0.0398552
	PI 18:0;0-22:3;0	GPL	MEM	40	3	0	§101.57	§25.95	§23.26	ND	ND	ND
	PI 18:0;0-22:4;0	GPL	MEM	40	4	0	§37.06	§23.92	§26.06	ND	ND	ND
	PI 18:0;0-22:5;0	GPL	MEM	40	5	0	14.048	11.3743	12.8368	0.20593	0.158434	0.185723
	PI 18:0;0-22:6;0	GPL	MEM	40	6	0	8.68141	7.6325	8.39142	0.127261	0.106314	0.121407
	PI 18:1;0-18:1;0	GPL	MEM	36	2	0	69.3492	67.5429	67.6595	1.01659	0.940813	0.978896
	PI 18:1;0-18:2;0	GPL	MEM	36	3	0	8.75678	9.95573	7.61356	0.128366	0.138675	0.110153
	PI 18:1;0-19:0;0	GPL	MEM	37	1	0	ND	0.237125	0.305545	ND	0.00330294	0.00442062
	PI 18:1;0-19:1;0	GPL	MEM	37	2	0	1.94141	2.14564	2.24431	0.0284592	0.0298869	0.0324706
	PI 18:1;0-19:2;0	GPL	MEM	37	3	0	ND	0.616831	0.535005	ND	0.00859191	0.00774044
	PI 18:1;0-20:1;0	GPL	MEM	38	2	0	4.76338	4.60602	4.10571	0.0698266	0.0641578	0.0594013
	PI 18:1;0-20:2;0	GPL	MEM	38	3	0	5.53298	5.52495	5.19926	0.0811082	0.0769577	0.0752228
	PI 18:1;0-20:3;0	GPL	MEM	38	4	0	17.6703	16.3407	16.2927	0.25903	0.227612	0.235722
	PI 18:1;0-20:4;0	GPL	MEM	38	5	0	47.1984	42.989	45.9568	0.691883	0.598799	0.664902
	PI 18:1;0-21:3;0	GPL	MEM	39	4	0	2.22348	1.8476	2.66725	0.0325941	0.0257354	0.0385897
	PI 18:1;0-22:2;0	GPL	MEM	40	3	0	ND	4.12416	8.5077	ND	0.0574459	0.123089
	PI 18:1;0-22:3;0	GPL	MEM	40	4	0	2.80031	3.37502	3.45892	0.0410499	0.047011	0.0500436
	PI 18:1;0-22:4;0	GPL	MEM	40	5	0	5.78036	6.67056	6.65512	0.0847346	0.092915	0.0962861
	PI 18:1;0-22:5;0	GPL	MEM	40	6	0	7.16139	7.84698	7.86748	0.104979	0.109302	0.113827
	PI 19:1;0-20:4;0	GPL	MEM	39	5	0	ND	1.89536	1.8407	ND	0.0264007	0.0266312
	PI 20:1;0-20:4;0	GPL	MEM	40	5	0	1.89427	1.85223	1.885	0.0277682	0.0257999	0.0272721
PS	PS 16:0;0-16:0;0	GPL	MEM	32	0	0	ND	2.36596	1.53529	ND	0.0329557	0.0222125
	PS 16:0;0-16:1;0	GPL	MEM	32	1	0	2.5648	2.42924	2.43573	0.0375975	0.0338372	0.0352401
	PS 16:0;0-18:0;0	GPL	MEM	34	0	0	11.1576	9.4949	10.3143	0.16356	0.132256	0.149227
	PS 16:0;0-18:1;0	GPL	MEM	34	1	0	30.474	27.8991	26.2852	0.44672	0.38861	0.380294
	PS 16:0;0-20:1;0	GPL	MEM	36	1	0	1.03658	1.06606	1.34116	0.0151953	0.0148493	0.0194039
	PS 16:0;0-22:1;0	GPL	MEM	38	1	0	ND	1.23511	1.1512	ND	0.017204	0.0166555
	PS 16:1;0-17:0;0	GPL	MEM	33	1	0	ND	1.60089	1.65432	ND	0.022299	0.0239347
	PS 16:1;0-18:0;0	GPL	MEM	34	1	0	19.7483	18.4134	19.9629	0.289491	0.256482	0.288823
	PS 16:1;0-18:1;0	GPL	MEM	34	2	0	2.33708	3.16972	2.16598	0.0342594	0.0441514	0.0313374
	PS 16:1;0-20:1;0	GPL	MEM	36	2	0	ND	0.618905	1.02263	ND	0.0086208	0.0147954
	PS 16:1;0-22:1;0	GPL	MEM	38	2	0	ND	1.12514	1.15031	ND	0.0156722	0.0166427
	PS 17:0;0-18:1;0	GPL	MEM	35	1	0	8.48598	8.74041	10.0458	0.124396	0.121746	0.145342
	PS 17:0;0-18:2;0	GPL	MEM	35	2	0	ND	0.668002	0.81794	ND	0.00930468	0.0118339
	PS 17:1;0-18:0;0	GPL	MEM	35	1	0	4.88176	4.87028	5.0126	0.0715619	0.0678387	0.0725222
	PS 17:1;0-18:1;0	GPL	MEM	35	2	0	ND	1.31044	1.25144	ND	0.0182533	0.0181058
	PS 18:0;0-18:1;0	GPL	MEM	36	1	0	265.862	261.763	270.479	3.89728	3.64613	3.91328
	PS 18:0;0-18:2;0	GPL	MEM	36	2	0	23.5125	22.195	22.6807	0.344671	0.309157	0.328144
	PS 18:0;0-19:1;0	GPL	MEM	37	1	0	ND	4.05325	6.75583	ND	0.0564582	0.0977432
	PS 18:0;0-20:1;0	GPL	MEM	38	1	0	4.29185	4.28567	4.4947	0.0629144	0.0596956	0.0650292
	PS 18:0;0-20:2;0	GPL	MEM	38	2	0	4.36982	4.08736	4.16141	0.0640574	0.0569333	0.0602072
	PS 18:0;0-20:3;0	GPL	MEM	38	3	0	§171.44	§62.65	§75.94	ND	ND	ND
	PS 18:0;0-22:4;0	GPL	MEM	40	4	0	4.13289	4.49443	5.02855	0.0605842	0.0626034	0.072753
	PS 18:1;0-18:1;0	GPL	MEM	36	2	0	29.8376	31.6677	31.9684	0.437391	0.441103	0.462518
	PS 18:1;0-18:2;0	GPL	MEM	36	3	0	4.89404	4.03959	4.14677	0.071742	0.0562679	0.0599954
	PS 18:1;0-19:0;0	GPL	MEM	37	1	0	6.50781	4.0953	4.35889	0.0953983	0.0570439	0.0630643
	PS 18:1;0-19:1;0	GPL	MEM	37	2	0	2.54708	3.08443	4.37085	0.0373378	0.0429634	0.0632374
	PS 18:1;0-20:0;0	GPL	MEM	38	1	0	4.87274	3.84301	3.74545	0.0714297	0.0535297	0.0541891
	PS 18:1;0-20:1;0	GPL	MEM	38	2	0	7.97774	6.6741	6.69208	0.116946	0.0929643	0.0968209
	PS 18:1;0-20:2;0	GPL	MEM	38	3	0	ND	§4.51	§5.23	ND	ND	ND
	PS 18:1;0-20:4;0	GPL	MEM	38	5	0	3.49462	2.44051	2.80694	0.0512278	0.0339942	0.0406107
	PS 18:1;0-21:1;0	GPL	MEM	39	2	0	0	1.58726	1.54401	0	0.0221091	0.0223387
	PS 18:1;0-22:0;0	GPL	MEM	40	1	0	4.20112	4.13106	3.67898	0.0615844	0.057542	0.0532274
	PS 18:1;0-22:1;0	GPL	MEM	40	2	0	9.64987	9.2998	9.96634	0.141458	0.129538	0.144193
	PS 18:1;0-22:2;0	GPL	MEM	40	3	0	ND	2.24926	0.729074	ND	0.0313302	0.0105482
	PS 18:1;0-24:0;0	GPL	MEM	42	1	0	ND	1.56337	2.01817	ND	0.0217764	0.0291988
	PS 18:1;0-24:1;0	GPL	MEM	42	2	0	3.5181	2.83186	3.38405	0.051572	0.0394453	0.0489604
SM	SM 32:1;2	SL	MEM	32	1	2	5.5709	5.21191	5.30762	0.0816641	0.0725973	0.0767905
	SM 34:0;2	SL	MEM	34	0	2	8.06453	8.22455	8.36116	0.118218	0.114561	0.120969
	SM 34:1;2	SL	MEM	34	1	2	62.8535	59.4218	65.456	0.921372	0.827693	0.947016
	SM 34:2;2	SL	MEM	34	2	2	5.46428	5.29151	5.38308	0.0801011	0.0737061	0.0778823
	SM 36:0;2	SL	MEM	36	0	2	0.725398	1.02504	1.02784	0.0106336	0.0142779	0.0148708
	SM 36:1;2	SL	MEM	36	1	2	6.46134	5.39682	5.87551	0.0947171	0.0751729	0.0850068
	SM 36:2;2	SL	MEM	36	2	2	1.57571	1.42553	1.67252	0.0230984	0.0198564	0.024198
	SM 38:1;2	SL	MEM	38	1	2	2.64429	2.86939	2.65628	0.0387628	0.0399681	0.038431
	SM 38:2;2	SL	MEM	38	2	2	0.815766	0.725148	ND	0.0119583	0.0101007	ND
	SM 40:0;2	SL	MEM	40	0	2	ND	0.715723	0.930096	ND	0.00996939	0.0134566
	SM 40:1;2	SL	MEM	40	1	2	15.1841	13.8657	15.7409	0.222584	0.193137	0.227739
	SM 40:2;2	SL	MEM	40	2	2	10.128	10.9226	10.8307	0.148467	0.152142	0.156698
	SM 42:1;2	SL	MEM	42	1	2	14.6108	13.6962	15.5092	0.21418	0.190776	0.224387
	SM 42:2;2	SL	MEM	42	2	2	74.6706	75.0202	77.9518	1.0946	1.04497	1.1278
	SM 42:2;3	SL	MEM	42	2	3	ND	0.868873	0.824387	ND	0.0121026	0.0119272
	SM 44:2;2	SL	MEM	44	2	2	0.912613	0.73383	0.698464	0.013378	0.0102216	0.0101054
TAG	TAG 50:1;0	GL	STO	50	1	0	4.28389	3.29865	2.60673	0.0627977	0.0459473	0.0377141
	TAG 50:2;0	GL	STO	50	2	0	1.58384	1.43345	ND	0.0232176	0.0199667	ND
	TAG 52:1;0	GL	STO	52	1	0	2.33706	1.75017	1.36311	0.0342591	0.0243783	0.0197214
	TAG 52:2;0	GL	STO	52	2	0	4.35111	4.60629	4.22616	0.0637831	0.0641616	0.061144
	TAG 54:2;0	GL	STO	54	2	0	1.57251	1.48742	1.22414	0.0230515	0.0207184	0.0177108
TOTAL							6821.73	7179.21	6911.82	100	100	100

## Sheet: total class
Supplementary Table A5. TOTAL LIPID CONCENTRATIONS PER SAMPLE FOR EACH LIPID CLASS
Calculated based on the Table A4.
		Serum starvation
		pmol			mol% of total lipid
		0 h	1 h	3h	0 h	1 h	3h
Lipid class	CE	180.647	156.015	115.021	2.64812	2.17315	1.66412
	Cer	18.1902	17.1905	11.2963	0.266651	0.239449	0.163435
	CL	64.7842	74.7963	69.85	0.949674	1.04185	1.01059
	DAG	88.2533	63.6457	42.0232	1.29371	0.886528	0.607991
	HexCer	3.38421	3.31104	2.35414	0.0496092	0.0461199	0.0340596
	LPA	2.16787	0.947802	0.831065	0.0317789	0.013202	0.0120238
	LPC	8.13679	8.62956	6.86803	0.119278	0.120202	0.0993665
	LPC-O	2.0013	2.02564	1.84318	0.0293372	0.0282153	0.026667
	LPE	3.96992	4.26559	3.96841	0.0581952	0.0594159	0.0574149
	LPE-O	1.41121	1.62403	1.42641	0.0206869	0.0226213	0.0206373
	LPG	0	0.351347	0.401607	0	0.00489395	0.00581044
	LPI	0	1.0934	1.12072	0	0.0152301	0.0162146
	LPS	0	0.936039	1.01523	0	0.0130382	0.0146883
	PA	25.8781	27.011	21.0985	0.379348	0.376239	0.305253
	PC	3076.34	3326.75	3196.95	45.0961	46.3387	46.2534
	PC-O	589.32	653.569	648.709	8.63886	9.10364	9.38551
	PE	777.846	824.998	774.493	11.4025	11.4915	11.2053
	PE-O	687.825	734.21	709.572	10.0829	10.2269	10.2661
	PG	55.073	66.4887	45.8767	0.807318	0.926129	0.663743
	PI	552.337	529.959	550.298	8.09673	7.38187	7.9617
	PS	460.356	463.394	479.157	6.74838	6.45466	6.93243
	SM	209.682	205.415	218.226	3.07374	2.86125	3.15728
	TAG	14.1284	12.576	9.42014	0.207109	0.175172	0.13629
	TOTAL	6821.73	7179.21	6911.82	100	100	100
